# Supplementary material for: Secretome analysis of oligodendrocytes and precursors reveals their roles as contributors to the extracellular matrix and potential regulators of inflammation
Source: bioRxiv. 2024 Jul 23:2024.07.22.604699. Preprint. [Version 1] doi: 10.1101/2024.07.22.604699 (PMC11291107; doi:10.1101/2024.07.22.604699)
Supplement: Supplement 1 — Supplementary Table 1: Proteomics dataset including the raw, filtered, and normalized intensity values [file media-1.xlsx]

## Sheet: proteinGroups
Protein IDs	Majority protein IDs	Peptide counts (all)	Peptide counts (razor+unique)	Peptide counts (unique)	Protein names	Gene names	Fasta headers	Number of proteins	Peptides	Razor + unique peptides	Unique peptides	Peptides OL_5d_C1	Peptides OL_5d_C2	Peptides OL_5d_C3	Peptides OL_5d_T1	Peptides OL_5d_T2	Peptides OL_5d_T3	Peptides Oligo_48H_C1	Peptides Oligo_48H_C2	Peptides Oligo_48H_C3	Peptides Oligo_48H_T1	Peptides Oligo_48H_T2	Peptides Oligo_48H_T3	Peptides Oligo_6H_C1	Peptides Oligo_6H_C2	Peptides Oligo_6H_C3	Peptides Oligo_6H_T1	Peptides Oligo_6H_T2	Peptides Oligo_6H_T3	Peptides OPC_48H_C1	Peptides OPC_48H_C2	Peptides OPC_48H_C3	Peptides OPC_48H_T1	Peptides OPC_48H_T2	Peptides OPC_48H_T3	Peptides OPC_5d_C1	Peptides OPC_5d_C2	Peptides OPC_5d_T1	Peptides OPC_5d_T2	Peptides OPC_6H_C1	Peptides OPC_6H_C2	Peptides OPC_6H_C3	Peptides OPC_6H_T1	Peptides OPC_6H_T2	Peptides OPC_6H_T3	Razor + unique peptides OL_5d_C1	Razor + unique peptides OL_5d_C2	Razor + unique peptides OL_5d_C3	Razor + unique peptides OL_5d_T1
Q63041	Q63041	4	4	4	Alpha-1-macroglobulin;Alpha-1-macroglobulin 45 kDa subunit	A1m	sp|Q63041|A1M_RAT Alpha-1-macroglobulin OS=Rattus norvegicus OX=10116 GN=A1m PE=1 SV=1	1	4	4	4	0	0	0	0	0	0	0	0	0	0	0	0	0	0	0	0	0	0	2	3	0	2	1	0	1	1	1	0	4	3	2	3	1	2	0	0	0	0
P06238	P06238	14	11	11	Alpha-2-macroglobulin	A2m	sp|P06238|A2MG_RAT Alpha-2-macroglobulin OS=Rattus norvegicus OX=10116 GN=A2m PE=2 SV=2	1	14	11	11	5	3	2	0	1	0	0	0	0	2	0	0	0	0	0	0	0	0	3	2	2	2	2	2	2	3	4	4	2	2	2	2	2	2	5	2	2	0
G3V7X4;Q9ESR9	G3V7X4;Q9ESR9	1;1	1;1	1;1	ATP-binding cassette sub-family A member 2	Abca2	tr|G3V7X4|G3V7X4_RAT ATP-binding cassette sub-family A member 2 OS=Rattus norvegicus OX=10116 GN=Abca2 PE=1 SV=2;sp|Q9ESR9|ABCA2_RAT ATP-binding cassette sub-family A member 2 OS=Rattus norvegicus OX=10116 GN=Abca2 PE=1 SV=1	2	1	1	1	0	0	0	0	0	1	0	0	0	0	0	0	0	0	0	0	0	0	0	0	1	0	1	0	0	0	0	0	0	0	0	0	0	0	0	0	0	0
P68136;P68035;A0A0G2K4M6;P63269;P62738	P68136;P68035;A0A0G2K4M6;P63269;P62738	10;10;9;9;9	1;1;1;1;1	1;1;1;1;1	Actin, alpha skeletal muscle;Actin, alpha cardiac muscle 1;Actin, gamma-enteric smooth muscle;Actin, aortic smooth muscle	Acta1	sp|P68136|ACTS_RAT Actin, alpha skeletal muscle OS=Rattus norvegicus OX=10116 GN=Acta1 PE=1 SV=1;sp|P68035|ACTC_RAT Actin, alpha cardiac muscle 1 OS=Rattus norvegicus OX=10116 GN=Actc1 PE=2 SV=1;tr|A0A0G2K4M6|A0A0G2K4M6_RAT Actin, aortic smooth muscle OS=R	5	10	1	1	1	1	1	0	4	2	0	0	0	2	2	2	2	0	0	0	0	0	3	4	3	4	2	6	4	6	3	4	7	2	6	4	4	2	0	0	0	0
A0A0G2K3K2;P63259;P60711	A0A0G2K3K2;P63259;P60711	17;17;17	17;17;17	7;7;7	Actin, cytoplasmic 2;Actin, cytoplasmic 2, N-terminally processed;Actin, cytoplasmic 1;Actin, cytoplasmic 1, N-terminally processed	Actg1	tr|A0A0G2K3K2|A0A0G2K3K2_RAT Actin, cytoplasmic 1 OS=Rattus norvegicus OX=10116 GN=Actb PE=1 SV=1;sp|P63259|ACTG_RAT Actin, cytoplasmic 2 OS=Rattus norvegicus OX=10116 GN=Actg1 PE=1 SV=1;sp|P60711|ACTB_RAT Actin, cytoplasmic 1 OS=Rattus norvegicus OX=10116	3	17	17	7	1	2	2	2	8	5	1	0	0	3	2	3	2	0	0	0	2	0	7	7	5	8	5	12	7	9	7	9	12	9	10	9	8	6	1	2	2	2
D4A0C5;Q9ESP7	D4A0C5;Q9ESP7	18;13	18;13	18;13	A disintegrin and metalloproteinase with thrombospondin motifs 4	Adamts4	tr|D4A0C5|D4A0C5_RAT A disintegrin and metalloproteinase with thrombospondin motifs 4 OS=Rattus norvegicus OX=10116 GN=Adamts4 PE=4 SV=2;sp|Q9ESP7|ATS4_RAT A disintegrin and metalloproteinase with thrombospondin motifs 4 (Fragment) OS=Rattus norvegicus OX=	2	18	18	18	14	9	11	0	0	0	4	1	2	0	0	0	0	0	0	0	0	0	0	0	0	0	0	0	0	1	0	0	0	0	0	0	0	0	14	9	11	0
P12711;Q7TQ90	P12711;Q7TQ90	2;1	2;1	2;1	Alcohol dehydrogenase class-3;S-(hydroxymethyl)glutathione dehydrogenase	Adh5	sp|P12711|ADHX_RAT Alcohol dehydrogenase class-3 OS=Rattus norvegicus OX=10116 GN=Adh5 PE=1 SV=2;tr|Q7TQ90|Q7TQ90_RAT Alcohol dehydrogenase 5 OS=Rattus norvegicus OX=10116 GN=Adh4 PE=1 SV=1	2	2	2	2	0	0	0	0	0	1	0	0	0	0	0	0	0	0	0	0	0	0	0	0	0	0	0	0	0	0	0	0	1	0	0	0	0	0	0	0	0	0
D4A2F1;F1LPF2;P25304	D4A2F1;F1LPF2;P25304	2;2;2	2;2;2	2;2;2	Agrin;Agrin N-terminal 110 kDa subunit;Agrin C-terminal 110 kDa subunit;Agrin C-terminal 90 kDa fragment;Agrin C-terminal 22 kDa fragment	Agrn	tr|D4A2F1|D4A2F1_RAT Agrin OS=Rattus norvegicus OX=10116 GN=Agrn PE=1 SV=2;tr|F1LPF2|F1LPF2_RAT Agrin OS=Rattus norvegicus OX=10116 GN=Agrn PE=1 SV=3;sp|P25304|AGRIN_RAT Agrin OS=Rattus norvegicus OX=10116 GN=Agrn PE=1 SV=2	3	2	2	2	0	0	0	0	0	0	0	0	0	0	0	0	0	0	0	0	0	0	0	0	0	0	0	0	1	2	0	0	0	0	0	0	0	0	0	0	0	0
P10760	P10760	4	4	4	Adenosylhomocysteinase	Ahcy	sp|P10760|SAHH_RAT Adenosylhomocysteinase OS=Rattus norvegicus OX=10116 GN=Ahcy PE=1 SV=3	1	4	4	4	0	0	0	0	0	0	0	0	0	0	0	0	0	0	0	0	0	0	0	0	0	0	0	0	0	0	1	0	0	2	0	1	1	0	0	0	0	0
A0A0G2JSH5;P02770	A0A0G2JSH5;P02770	9;9	3;3	3;3	Serum albumin	Alb	tr|A0A0G2JSH5|A0A0G2JSH5_RAT Albumin OS=Rattus norvegicus OX=10116 GN=Alb PE=1 SV=1;sp|P02770|ALBU_RAT Albumin OS=Rattus norvegicus OX=10116 GN=Alb PE=1 SV=2	2	9	3	3	3	4	3	2	3	4	4	4	3	4	2	5	5	6	4	4	4	3	6	5	4	5	4	5	4	4	3	4	5	5	5	5	4	3	0	0	0	0
P05065;Q6AY07	P05065	15;7	15;7	15;7	Fructose-bisphosphate aldolase A	Aldoa	sp|P05065|ALDOA_RAT Fructose-bisphosphate aldolase A OS=Rattus norvegicus OX=10116 GN=Aldoa PE=1 SV=2	2	15	15	15	1	1	0	4	4	8	0	0	0	1	0	1	0	0	0	0	0	0	0	0	0	0	1	5	5	3	6	2	2	0	0	0	0	0	1	1	0	4
M0RDX2;M0RBX7;P15943	M0RDX2;M0RBX7;P15943	5;5;5	4;4;4	4;4;4	Amyloid-like protein 2	Aplp2	tr|M0RDX2|M0RDX2_RAT Amyloid-like protein 2 OS=Rattus norvegicus OX=10116 GN=Aplp2 PE=1 SV=2;tr|M0RBX7|M0RBX7_RAT Amyloid-like protein 2 OS=Rattus norvegicus OX=10116 GN=Aplp2 PE=1 SV=2;sp|P15943|APLP2_RAT Amyloid beta precursor like protein 2 OS=Rattus no	3	5	4	4	2	3	4	0	1	0	1	1	0	0	1	0	0	0	0	0	0	0	0	0	0	0	0	0	1	2	0	0	0	0	0	0	0	0	1	2	3	0
F1M6Z1;Q7TMA5	F1M6Z1;Q7TMA5	6;6	4;4	4;4	Apolipoprotein B-100;Apolipoprotein B-48	Apob	tr|F1M6Z1|F1M6Z1_RAT Apolipoprotein B-100 OS=Rattus norvegicus OX=10116 GN=Apob PE=1 SV=1;sp|Q7TMA5|APOB_RAT Apolipoprotein B-100 OS=Rattus norvegicus OX=10116 GN=Apob PE=1 SV=1	2	6	4	4	0	0	0	0	0	0	0	0	0	0	0	0	0	0	0	0	0	0	1	4	1	2	4	0	1	0	2	0	5	6	1	5	3	0	0	0	0	0
M0R4S2;P23593	M0R4S2;P23593	3;3	3;3	3;3	Apolipoprotein D	Apod	tr|M0R4S2|M0R4S2_RAT Apolipoprotein D OS=Rattus norvegicus OX=10116 GN=Apod PE=3 SV=1;sp|P23593|APOD_RAT Apolipoprotein D OS=Rattus norvegicus OX=10116 GN=Apod PE=1 SV=1	2	3	3	3	2	2	2	0	0	1	0	0	0	0	0	0	0	0	0	0	0	0	0	0	0	0	0	0	1	1	0	0	0	0	0	0	0	0	2	2	2	0
A0A0G2K151;P02650	A0A0G2K151;P02650	12;12	12;12	12;12	Apolipoprotein E	Apoe	tr|A0A0G2K151|A0A0G2K151_RAT Apolipoprotein E OS=Rattus norvegicus OX=10116 GN=Apoe PE=1 SV=1;sp|P02650|APOE_RAT Apolipoprotein E OS=Rattus norvegicus OX=10116 GN=Apoe PE=1 SV=2	2	12	12	12	8	9	6	1	9	8	2	0	1	1	1	0	0	0	0	0	0	0	0	0	0	0	0	0	9	6	8	10	0	0	0	0	0	0	8	9	6	1
Q6P6Q5;P08592	Q6P6Q5;P08592	20;20	20;20	19;19	Amyloid beta A4 protein;N-APP;Soluble APP-alpha;Soluble APP-beta;C99;Beta-amyloid protein 42;Beta-amyloid protein 40;C83;P3(42);P3(40);C80;Gamma-secretase C-terminal fragment 59;Gamma-secretase C-terminal fragment 57;Gamma-secretase C-terminal fragment 50;C31	App	tr|Q6P6Q5|Q6P6Q5_RAT Amyloid-beta A4 protein OS=Rattus norvegicus OX=10116 GN=App PE=1 SV=1;sp|P08592|A4_RAT Amyloid-beta precursor protein OS=Rattus norvegicus OX=10116 GN=App PE=1 SV=2	2	20	20	19	15	12	17	0	6	3	7	2	5	6	5	2	1	0	1	0	2	1	2	2	1	1	2	1	13	14	4	4	0	0	1	0	0	1	15	12	17	0
Q5XI73	Q5XI73	3	3	3	Rho GDP-dissociation inhibitor 1	Arhgdia	sp|Q5XI73|GDIR1_RAT Rho GDP-dissociation inhibitor 1 OS=Rattus norvegicus OX=10116 GN=Arhgdia PE=1 SV=1	1	3	3	3	1	0	0	2	1	3	0	0	0	0	0	0	0	0	0	0	0	0	0	0	0	0	0	2	1	1	2	3	0	0	0	0	0	0	1	0	0	2
A0A0G2K8T0;Q6P7S1	A0A0G2K8T0;Q6P7S1	3;3	3;3	3;3	Acid ceramidase	Asah1	tr|A0A0G2K8T0|A0A0G2K8T0_RAT Ceramidase OS=Rattus norvegicus OX=10116 GN=Asah1 PE=1 SV=1;sp|Q6P7S1|ASAH1_RAT Acid ceramidase OS=Rattus norvegicus OX=10116 GN=Asah1 PE=1 SV=1	2	3	3	3	2	2	1	1	0	1	0	0	0	0	0	0	0	0	0	0	0	0	0	0	0	0	0	1	0	1	0	0	0	0	0	0	0	0	2	2	1	1
D4A058	D4A058	1	1	1		Atad5	tr|D4A058|D4A058_RAT ATPase family, AAA domain-containing 5 OS=Rattus norvegicus OX=10116 GN=Atad5 PE=1 SV=3	1	1	1	1	0	0	0	0	0	0	0	0	0	0	0	0	0	0	0	0	0	1	0	0	0	0	0	0	0	0	0	0	0	0	0	0	0	0	0	0	0	0
Q99J86	Q99J86	3	3	3	Attractin	Atrn	sp|Q99J86|ATRN_RAT Attractin OS=Rattus norvegicus OX=10116 GN=Atrn PE=2 SV=1	1	3	3	3	1	0	2	0	0	0	0	0	0	0	0	0	0	0	0	0	0	0	0	0	0	0	0	0	0	0	0	0	0	0	0	0	0	0	1	0	2	0
P07151	P07151	3	3	3	Beta-2-microglobulin	B2m	sp|P07151|B2MG_RAT Beta-2-microglobulin OS=Rattus norvegicus OX=10116 GN=B2m PE=1 SV=1	1	3	3	3	0	0	0	2	1	3	0	0	0	2	1	1	0	0	0	0	0	0	0	0	0	2	1	2	0	0	2	2	0	0	0	0	0	0	0	0	0	2
G3V8G4;P55068;A0A0G2JYH8	G3V8G4;P55068;A0A0G2JYH8	28;24;15	28;24;15	28;24;15	Brevican core protein	Bcan	tr|G3V8G4|G3V8G4_RAT Brevican core protein OS=Rattus norvegicus OX=10116 GN=Bcan PE=1 SV=1;sp|P55068|PGCB_RAT Brevican core protein OS=Rattus norvegicus OX=10116 GN=Bcan PE=1 SV=2;tr|A0A0G2JYH8|A0A0G2JYH8_RAT Brevican core protein OS=Rattus norvegicus OX=1	3	28	28	28	10	10	16	0	0	1	12	3	4	2	2	0	0	0	0	0	0	1	0	0	0	1	0	0	19	24	1	0	0	0	0	0	0	0	10	10	16	0
A0A0G2K079;Q3ZB98	A0A0G2K079;Q3ZB98	5;5	5;5	5;5	Breast carcinoma-amplified sequence 1 homolog	Bcas1	tr|A0A0G2K079|A0A0G2K079_RAT Breast carcinoma-amplified sequence 1 homolog OS=Rattus norvegicus OX=10116 GN=Bcas1 PE=1 SV=1;sp|Q3ZB98|BCAS1_RAT Breast carcinoma-amplified sequence 1 homolog OS=Rattus norvegicus OX=10116 GN=Bcas1 PE=1 SV=3	2	5	5	5	3	1	1	2	3	1	0	0	0	0	1	0	0	0	0	0	0	0	0	0	0	0	0	0	3	3	1	0	0	0	0	0	0	0	3	1	1	2
A0A0G2JSK9;O09171;F1LMG2;Q68FT5	A0A0G2JSK9;O09171;F1LMG2;Q68FT5	2;2;1;1	2;2;1;1	2;2;1;1	Betaine--homocysteine S-methyltransferase 1;S-methylmethionine--homocysteine S-methyltransferase BHMT2	Bhmt	tr|A0A0G2JSK9|A0A0G2JSK9_RAT Betaine--homocysteine S-methyltransferase 1 OS=Rattus norvegicus OX=10116 GN=Bhmt PE=1 SV=1;sp|O09171|BHMT1_RAT Betaine--homocysteine S-methyltransferase 1 OS=Rattus norvegicus OX=10116 GN=Bhmt PE=1 SV=1;tr|F1LMG2|F1LMG2_RAT S-	4	2	2	2	0	0	0	0	0	0	0	0	0	0	0	0	0	0	0	0	0	0	0	0	0	0	0	0	0	0	0	0	2	1	0	0	0	0	0	0	0	0
F1M798	F1M798	3	3	3	Metalloendopeptidase	Bmp1	tr|F1M798|F1M798_RAT Metalloendopeptidase OS=Rattus norvegicus OX=10116 GN=Bmp1 PE=4 SV=2	1	3	3	3	0	2	1	0	0	0	0	0	1	0	0	0	0	0	0	0	0	0	0	0	0	0	0	0	1	1	0	0	0	0	0	0	0	0	0	2	1	0
B5DEH7;D4A1T6;F1LP96;Q6IE64	B5DEH7;D4A1T6	16;15;1;1	16;15;1;1	16;15;1;1		C1r	tr|B5DEH7|B5DEH7_RAT Complement subcomponent C1r OS=Rattus norvegicus OX=10116 GN=C1r PE=1 SV=1;tr|D4A1T6|D4A1T6_RAT Complement subcomponent C1r OS=Rattus norvegicus OX=10116 GN=C1r PE=1 SV=3	4	16	16	16	0	0	0	7	8	8	0	0	0	5	2	2	0	0	0	0	0	0	0	0	0	1	1	3	0	0	4	4	0	0	0	0	0	0	0	0	0	7
D4A1S0;G3V7L3;Q6P6T1	D4A1S0;G3V7L3;Q6P6T1	3;3;3	3;3;3	3;3;3	Complement C1s subcomponent;Complement C1s subcomponent heavy chain;Complement C1s subcomponent light chain	C1s	tr|D4A1S0|D4A1S0_RAT Complement C1s subcomponent OS=Rattus norvegicus OX=10116 GN=C1s PE=1 SV=3;tr|G3V7L3|G3V7L3_RAT Complement C1s subcomponent OS=Rattus norvegicus OX=10116 GN=C1s PE=1 SV=1;sp|Q6P6T1|C1S_RAT Complement C1s subcomponent OS=Rattus norvegic	3	3	3	3	0	0	0	1	2	1	0	0	0	0	0	0	0	0	0	0	0	0	0	0	0	0	0	0	0	0	0	0	0	0	0	0	0	0	0	0	0	1
Q6MG73	Q6MG73	29	29	15		C2	tr|Q6MG73|Q6MG73_RAT C3/C5 convertase OS=Rattus norvegicus OX=10116 GN=C2 PE=1 SV=1	1	29	29	15	0	0	0	13	17	19	0	0	0	9	8	4	0	0	0	0	0	0	0	0	0	12	8	18	0	0	18	17	1	1	0	0	0	0	0	0	0	13
M0RBJ7;M0RBF1;P01026	M0RBJ7;M0RBF1;P01026	13;13;13	3;3;3	2;2;2	Complement C3;Complement C3 beta chain;C3-beta-c;Complement C3 alpha chain;C3a anaphylatoxin;Acylation stimulating protein;Complement C3b alpha chain;Complement C3c alpha chain fragment 1;Complement C3dg fragment;Complement C3g fragment;Complement C3d fragment;Complement C3f fragment;Complement C3c alpha chain fragment 2	C3	tr|M0RBJ7|M0RBJ7_RAT Complement C3 OS=Rattus norvegicus OX=10116 GN=C3 PE=1 SV=1;tr|M0RBF1|M0RBF1_RAT Complement C3 OS=Rattus norvegicus OX=10116 GN=C3 PE=1 SV=1;sp|P01026|CO3_RAT Complement C3 OS=Rattus norvegicus OX=10116 GN=C3 PE=1 SV=3	3	13	3	2	0	0	0	1	0	0	0	0	0	0	0	0	0	1	0	0	0	0	9	9	7	9	10	8	8	9	9	4	8	9	7	10	10	8	0	0	0	1
Q6MG90;A0A0G2JW12;P08649;M0RB00;F1LNM4;A0A0G2JV52	Q6MG90;A0A0G2JW12;P08649;M0RB00;F1LNM4;A0A0G2JV52	10;8;8;7;6;5	2;2;2;2;2;2	2;2;2;2;2;2	Complement C4;Complement C4 beta chain;Complement C4 alpha chain;C4a anaphylatoxin;Complement C4 gamma chain	C4a	tr|Q6MG90|Q6MG90_RAT Complement C4B (Chido blood group) OS=Rattus norvegicus OX=10116 GN=C4b PE=1 SV=1;tr|A0A0G2JW12|A0A0G2JW12_RAT Complement C4-like OS=Rattus norvegicus OX=10116 GN=LOC103689965 PE=4 SV=1;sp|P08649|CO4_RAT Complement C4 OS=Rattus norvegi	6	10	2	2	0	0	0	0	1	0	0	0	0	0	0	0	0	0	0	0	0	0	4	4	0	5	5	0	3	3	5	0	6	4	2	5	8	1	0	0	0	0
F1M7V6;Q1WIM1	F1M7V6;Q1WIM1	2;2	2;2	2;2	Cell adhesion molecule 4	Cadm4	tr|F1M7V6|F1M7V6_RAT Cell adhesion molecule 4 OS=Rattus norvegicus OX=10116 GN=Cadm4 PE=1 SV=2;sp|Q1WIM1|CADM4_RAT Cell adhesion molecule 4 OS=Rattus norvegicus OX=10116 GN=Cadm4 PE=1 SV=1	2	2	2	2	1	0	0	0	0	0	0	0	0	0	0	0	0	0	0	0	0	0	0	0	0	0	0	0	2	1	0	0	0	0	0	0	0	0	1	0	0	0
P18418	P18418	2	2	2	Calreticulin	Calr	sp|P18418|CALR_RAT Calreticulin OS=Rattus norvegicus OX=10116 GN=Calr PE=1 SV=1	1	2	2	2	0	0	0	1	1	0	0	0	0	0	0	0	0	0	0	0	0	0	0	0	0	0	0	0	0	0	0	1	0	0	0	0	0	0	0	0	0	1
Q6AYC4	Q6AYC4	2	2	2	Macrophage-capping protein	Capg	sp|Q6AYC4|CAPG_RAT Macrophage-capping protein OS=Rattus norvegicus OX=10116 GN=Capg PE=1 SV=1	1	2	2	2	0	0	0	0	1	1	0	0	0	0	0	0	0	0	0	0	0	0	0	0	0	0	0	0	0	0	0	0	0	0	0	0	0	0	0	0	0	0
A0A0G2K8H0;Q5M9G3	A0A0G2K8H0;Q5M9G3	1;1	1;1	1;1	Caprin-1	Caprin1	tr|A0A0G2K8H0|A0A0G2K8H0_RAT Caprin-1 OS=Rattus norvegicus OX=10116 GN=Caprin1 PE=1 SV=1;sp|Q5M9G3|CAPR1_RAT Caprin-1 OS=Rattus norvegicus OX=10116 GN=Caprin1 PE=1 SV=2	2	1	1	1	0	0	0	0	1	0	0	0	0	0	0	0	0	0	0	0	0	0	0	0	0	0	0	0	0	0	0	0	0	0	0	0	0	0	0	0	0	0
Q9QXY8	Q9QXY8	2	2	2	C-C motif chemokine 7	Ccl7	sp|Q9QXY8|CCL7_RAT C-C motif chemokine 7 OS=Rattus norvegicus OX=10116 GN=Ccl7 PE=3 SV=1	1	2	2	2	0	0	0	0	2	1	0	0	0	1	0	0	0	0	0	0	0	0	0	0	0	0	0	0	0	0	0	0	0	0	0	0	0	0	0	0	0	0
Q6P9V1;Q62745	Q6P9V1;Q62745	2;1	2;1	2;1	Tetraspanin;CD81 antigen	Cd81	tr|Q6P9V1|Q6P9V1_RAT Tetraspanin OS=Rattus norvegicus OX=10116 GN=Cd81 PE=1 SV=1;sp|Q62745|CD81_RAT CD81 antigen OS=Rattus norvegicus OX=10116 GN=Cd81 PE=1 SV=1	2	2	2	2	1	2	1	0	0	0	1	0	0	1	1	0	0	0	0	0	0	0	0	2	1	0	0	1	2	2	0	0	0	0	0	0	0	0	1	2	1	0
P40241	P40241	3	3	3	CD9 antigen	Cd9	sp|P40241|CD9_RAT CD9 antigen OS=Rattus norvegicus OX=10116 GN=Cd9 PE=1 SV=2	1	3	3	3	0	1	0	0	0	0	1	0	0	0	0	0	0	0	0	0	0	0	0	0	0	0	0	0	2	1	0	0	0	0	0	0	0	0	0	1	0	0
A0A0U1RRP9;Q7TP05;A0A096MKF9;G3V615	A0A0U1RRP9;Q7TP05;A0A096MKF9	19;19;10;5	3;3;0;3	3;3;0;3		Cfb	tr|A0A0U1RRP9|A0A0U1RRP9_RAT C3/C5 convertase OS=Rattus norvegicus OX=10116 GN=Cfb PE=1 SV=1;tr|Q7TP05|Q7TP05_RAT C3/C5 convertase OS=Rattus norvegicus OX=10116 GN=Cfb PE=1 SV=1;tr|A0A096MKF9|A0A096MKF9_RAT Complement factor B (Fragment) OS=Rattus norvegic	4	19	3	3	0	0	0	7	15	9	0	0	0	6	6	3	0	0	0	0	0	0	1	1	0	6	7	10	1	0	11	7	2	3	0	1	1	0	0	0	0	1
P45592;M0RC65;M0R6D6;A0A0G2KA35	P45592	11;3;1;1	11;3;1;1	10;2;1;1	Cofilin-1	Cfl1	sp|P45592|COF1_RAT Cofilin-1 OS=Rattus norvegicus OX=10116 GN=Cfl1 PE=1 SV=3	4	11	11	10	1	2	2	4	6	3	0	0	0	3	1	2	0	0	0	1	0	0	1	2	3	2	3	9	4	4	5	7	2	4	3	1	1	2	1	2	2	4
F1LVK3	F1LVK3	3	3	3	Chondroadherin-like	Chadl	tr|F1LVK3|F1LVK3_RAT Chondroadherin-like OS=Rattus norvegicus OX=10116 GN=Chadl PE=4 SV=2	1	3	3	3	0	0	0	0	0	0	0	0	0	0	0	0	0	0	0	0	0	0	0	0	0	0	0	0	3	0	0	0	0	0	0	0	0	0	0	0	0	0
P69478;A0A0G2K6H1	P69478;A0A0G2K6H1	4;3	4;3	4;3	Carbohydrate sulfotransferase 11	Chst11	sp|P69478|CHSTB_RAT Carbohydrate sulfotransferase 11 OS=Rattus norvegicus OX=10116 GN=Chst11 PE=1 SV=1;tr|A0A0G2K6H1|A0A0G2K6H1_RAT Carbohydrate sulfotransferase OS=Rattus norvegicus OX=10116 GN=Chst11 PE=3 SV=1	2	4	4	4	0	0	0	0	0	0	0	0	0	0	0	0	0	0	0	0	0	0	1	2	2	0	0	0	2	1	1	0	0	0	0	0	0	0	0	0	0	0
F1LN90	F1LN90	1	1	1	Sulfotransferase	Chst3	tr|F1LN90|F1LN90_RAT Sulfotransferase OS=Rattus norvegicus OX=10116 GN=Chst3 PE=3 SV=2	1	1	1	1	0	0	0	0	0	0	0	0	0	0	0	0	0	0	0	0	0	0	0	0	0	0	0	0	0	1	0	0	0	0	0	0	0	0	0	0	0	0
P07335;A0A0G2JSP8;P00564	P07335	11;1;1	11;1;1	11;1;1	Creatine kinase B-type	Ckb	sp|P07335|KCRB_RAT Creatine kinase B-type OS=Rattus norvegicus OX=10116 GN=Ckb PE=1 SV=2	3	11	11	11	3	3	4	4	5	5	0	0	0	2	1	1	0	0	0	0	0	1	1	0	1	1	1	5	5	10	7	7	1	0	1	0	0	2	3	3	4	4
Q6Q0N0	Q6Q0N0	5	5	5	Calsyntenin-1;Soluble Alc-alpha;CTF1-alpha	Clstn1	sp|Q6Q0N0|CSTN1_RAT Calsyntenin-1 OS=Rattus norvegicus OX=10116 GN=Clstn1 PE=1 SV=1	1	5	5	5	1	2	2	0	0	0	0	0	0	2	1	1	0	0	0	0	0	0	0	0	0	0	0	0	1	2	2	1	0	0	0	0	0	0	1	2	2	0
P62634	P62634	1	1	1	Cellular nucleic acid-binding protein	Cnbp	sp|P62634|CNBP_RAT CCHC-type zinc finger nucleic acid binding protein OS=Rattus norvegicus OX=10116 GN=Cnbp PE=2 SV=1	1	1	1	1	0	0	0	0	0	0	0	0	0	0	0	0	0	0	0	0	0	0	0	0	0	0	0	0	0	0	0	1	0	0	0	0	0	0	0	0	0	0
P13233	P13233	12	12	12	2,3-cyclic-nucleotide 3-phosphodiesterase	Cnp	sp|P13233|CN37_RAT 2,3-cyclic-nucleotide 3-phosphodiesterase OS=Rattus norvegicus OX=10116 GN=Cnp PE=1 SV=2	1	12	12	12	3	5	4	0	2	4	0	0	0	2	0	0	0	0	0	1	0	0	0	0	0	1	0	0	7	8	0	0	0	0	0	0	0	0	3	5	4	0
Q63198	Q63198	15	15	15	Contactin-1	Cntn1	sp|Q63198|CNTN1_RAT Contactin-1 OS=Rattus norvegicus OX=10116 GN=Cntn1 PE=1 SV=2	1	15	15	15	3	6	7	0	0	0	1	0	0	0	1	0	0	0	0	0	0	0	0	1	5	0	0	1	5	10	3	0	0	0	0	0	0	0	3	6	7	0
P20909	P20909	3	3	3	Collagen alpha-1(XI) chain	Col11a1	sp|P20909|COBA1_RAT Collagen alpha-1(XI) chain OS=Rattus norvegicus OX=10116 GN=Col11a1 PE=1 SV=2	1	3	3	3	0	0	1	0	0	0	0	0	0	0	1	0	0	0	0	0	0	0	0	0	1	0	0	0	0	1	0	0	0	1	0	0	0	0	0	0	1	0
Q6MGB2;F6T0B3	Q6MGB2;F6T0B3	1;1	1;1	1;1		Col11a2	tr|Q6MGB2|Q6MGB2_RAT Collagen type XI alpha 2 chain OS=Rattus norvegicus OX=10116 GN=Col11a2 PE=4 SV=1;tr|F6T0B3|F6T0B3_RAT Collagen type XI alpha 2 chain OS=Rattus norvegicus OX=10116 GN=Col11a2 PE=4 SV=1	2	1	1	1	0	0	1	0	0	0	1	0	0	0	0	0	0	0	0	0	0	0	0	0	0	0	0	0	0	0	0	0	0	0	0	0	0	0	0	0	1	0
P02454	P02454	5	5	3	Collagen alpha-1(I) chain	Col1a1	sp|P02454|CO1A1_RAT Collagen alpha-1(I) chain OS=Rattus norvegicus OX=10116 GN=Col1a1 PE=1 SV=5	1	5	5	3	0	0	0	0	0	0	0	0	0	0	0	0	0	0	0	0	0	0	1	2	0	3	1	0	0	3	1	0	3	3	1	5	4	0	0	0	0	0
A0A0G2K5E8;F1LS40;A0A0G2KAN1;P02466	A0A0G2K5E8;F1LS40;A0A0G2KAN1;P02466	5;5;5;5	5;5;5;5	5;5;5;5	Collagen alpha-2(I) chain	Col1a2	tr|A0A0G2K5E8|A0A0G2K5E8_RAT Collagen, type I, alpha 2 OS=Rattus norvegicus OX=10116 GN=NEWGENE_621351 PE=1 SV=1;tr|F1LS40|F1LS40_RAT Collagen alpha-2(I) chain OS=Rattus norvegicus OX=10116 GN=Col1a2 PE=1 SV=3;tr|A0A0G2KAN1|A0A0G2KAN1_RAT Collagen alpha-2(	4	5	5	5	0	0	0	0	0	0	0	0	0	0	0	0	0	0	0	0	0	0	2	1	0	2	1	0	0	0	0	0	4	2	0	1	4	0	0	0	0	0
F1LRM7;P05539	F1LRM7;P05539	2;2	2;2	2;2	Collagen alpha-1(II) chain;Collagen alpha-1(II) chain;Chondrocalcin	Col2a1	tr|F1LRM7|F1LRM7_RAT Collagen alpha-1(II) chain OS=Rattus norvegicus OX=10116 GN=Col2a1 PE=1 SV=1;sp|P05539|CO2A1_RAT Collagen alpha-1(II) chain OS=Rattus norvegicus OX=10116 GN=Col2a1 PE=1 SV=2	2	2	2	2	0	0	0	0	0	0	0	0	0	0	0	0	0	0	0	0	0	0	0	0	0	0	0	0	0	0	0	0	2	0	0	0	0	0	0	0	0	0
F1MA59;F1LUN5	F1MA59	3;1	3;1	3;1		Col4a1	tr|F1MA59|F1MA59_RAT Collagen type IV alpha 1 chain OS=Rattus norvegicus OX=10116 GN=Col4a1 PE=1 SV=1	2	3	3	3	0	0	0	0	0	0	0	0	0	0	0	0	0	0	0	0	0	0	1	0	2	0	0	1	1	2	0	0	1	0	0	0	0	0	0	0	0	0
F1M6Q3	F1M6Q3	1	1	1		Col4a2	tr|F1M6Q3|F1M6Q3_RAT Collagen type IV alpha 2 chain OS=Rattus norvegicus OX=10116 GN=Col4a2 PE=1 SV=3	1	1	1	1	0	0	0	0	0	0	0	0	0	0	0	0	0	0	0	0	0	0	0	0	0	0	0	0	0	1	0	0	0	0	0	0	0	0	0	0	0	0
D3ZUL3;M0RDR9	D3ZUL3;M0RDR9	2;1	2;1	2;1		Col6a1	tr|D3ZUL3|D3ZUL3_RAT Collagen type VI alpha 1 chain OS=Rattus norvegicus OX=10116 GN=Col6a1 PE=1 SV=1;tr|M0RDR9|M0RDR9_RAT Collagen type VI alpha 1 chain OS=Rattus norvegicus OX=10116 GN=Col6a1 PE=1 SV=1	2	2	2	2	0	0	0	0	0	0	0	0	0	0	0	0	0	0	0	0	0	0	0	1	0	1	0	0	0	0	0	0	1	1	0	0	1	0	0	0	0	0
D3ZX71	D3ZX71	1	1	1		Col9a3	tr|D3ZX71|D3ZX71_RAT Collagen type IX alpha 3 chain OS=Rattus norvegicus OX=10116 GN=Col9a3 PE=4 SV=3	1	1	1	1	1	0	1	0	0	0	0	0	0	0	0	0	0	0	0	0	0	0	0	0	0	0	0	0	1	0	0	0	0	0	0	0	0	0	1	0	1	0
M0RBU0;P35444	M0RBU0;P35444	5;5	5;5	1;1	Cartilage oligomeric matrix protein	Comp	tr|M0RBU0|M0RBU0_RAT Cartilage oligomeric matrix protein OS=Rattus norvegicus OX=10116 GN=Comp PE=3 SV=1;sp|P35444|COMP_RAT Cartilage oligomeric matrix protein OS=Rattus norvegicus OX=10116 GN=Comp PE=1 SV=1	2	5	5	1	0	0	0	0	0	0	0	0	0	0	0	0	0	0	0	0	0	0	0	0	0	0	2	0	1	1	1	0	4	4	0	3	2	0	0	0	0	0
A0A0G2K9I6;G3V7K3;P13635	A0A0G2K9I6;G3V7K3;P13635	1;1;1	1;1;1	1;1;1	Ceruloplasmin	Cp	tr|A0A0G2K9I6|A0A0G2K9I6_RAT Ceruloplasmin OS=Rattus norvegicus OX=10116 GN=Cp PE=1 SV=1;tr|G3V7K3|G3V7K3_RAT Ceruloplasmin OS=Rattus norvegicus OX=10116 GN=Cp PE=1 SV=1;sp|P13635|CERU_RAT Ceruloplasmin OS=Rattus norvegicus OX=10116 GN=Cp PE=1 SV=3	3	1	1	1	0	0	0	0	0	1	0	0	0	0	0	0	0	0	0	0	0	0	0	0	0	0	0	0	0	0	0	0	0	0	0	0	0	0	0	0	0	0
P15087;D4A8X4	P15087;D4A8X4	7;5	7;5	7;5	Carboxypeptidase E	Cpe	sp|P15087|CBPE_RAT Carboxypeptidase E OS=Rattus norvegicus OX=10116 GN=Cpe PE=1 SV=1;tr|D4A8X4|D4A8X4_RAT Carboxypeptidase E OS=Rattus norvegicus OX=10116 GN=Cpe PE=1 SV=3	2	7	7	7	3	3	1	2	0	0	0	0	0	0	1	0	0	0	0	0	0	0	1	1	2	0	3	1	6	6	4	2	0	0	0	0	0	0	3	3	1	2
Q9QYU4;A0A0G2K568	Q9QYU4;A0A0G2K568	2;1	2;1	2;1	Ketimine reductase mu-crystallin	Crym	sp|Q9QYU4|CRYM_RAT Ketimine reductase mu-crystallin OS=Rattus norvegicus OX=10116 GN=Crym PE=1 SV=1;tr|A0A0G2K568|A0A0G2K568_RAT Ketimine reductase mu-crystallin OS=Rattus norvegicus OX=10116 GN=Crym PE=1 SV=1	2	2	2	2	0	0	0	1	1	0	0	0	0	0	0	0	0	0	0	0	0	0	0	0	0	0	0	0	0	0	0	0	0	0	0	0	0	0	0	0	0	1
F1LS79;Q00657	F1LS79;Q00657	3;3	3;3	3;3	Chondroitin sulfate proteoglycan 4	Cspg4	tr|F1LS79|F1LS79_RAT Chondroitin sulfate proteoglycan 4 OS=Rattus norvegicus OX=10116 GN=Cspg4 PE=4 SV=1;sp|Q00657|CSPG4_RAT Chondroitin sulfate proteoglycan 4 OS=Rattus norvegicus OX=10116 GN=Cspg4 PE=1 SV=2	2	3	3	3	0	0	0	0	0	0	0	0	0	0	0	0	0	0	0	0	0	0	0	0	0	0	0	0	1	2	0	0	0	0	0	0	0	0	0	0	0	0
F1M4R7;Q9ERQ6	F1M4R7;Q9ERQ6	1;1	1;1	1;1	Chondroitin sulfate proteoglycan 5	Cspg5	tr|F1M4R7|F1M4R7_RAT Chondroitin sulfate proteoglycan 5 OS=Rattus norvegicus OX=10116 GN=Cspg5 PE=4 SV=3;sp|Q9ERQ6|CSPG5_RAT Chondroitin sulfate proteoglycan 5 OS=Rattus norvegicus OX=10116 GN=Cspg5 PE=1 SV=1	2	1	1	1	0	0	0	0	0	0	0	0	0	0	0	0	0	0	0	0	0	0	0	0	0	0	0	0	0	0	1	0	0	0	0	0	0	0	0	0	0	0
P14841	P14841	4	4	4	Cystatin-C	Cst3	sp|P14841|CYTC_RAT Cystatin-C OS=Rattus norvegicus OX=10116 GN=Cst3 PE=1 SV=2	1	4	4	4	4	4	4	3	4	2	2	0	3	3	2	3	0	0	1	0	0	0	4	4	4	3	3	4	4	4	3	4	0	0	0	1	1	0	4	4	4	3
Q6AYS3	Q6AYS3	3	3	3		Ctsa	tr|Q6AYS3|Q6AYS3_RAT Carboxypeptidase OS=Rattus norvegicus OX=10116 GN=Ctsa PE=1 SV=1	1	3	3	3	0	2	1	0	0	0	0	0	0	0	0	0	0	0	0	0	0	0	0	0	0	0	0	0	0	0	0	0	0	0	0	0	0	0	0	2	1	0
Q6IN22;P00787	Q6IN22;P00787	2;2	2;2	2;2	Cathepsin B;Cathepsin B light chain;Cathepsin B heavy chain	Ctsb	tr|Q6IN22|Q6IN22_RAT Cathepsin B OS=Rattus norvegicus OX=10116 GN=Ctsb PE=1 SV=1;sp|P00787|CATB_RAT Cathepsin B OS=Rattus norvegicus OX=10116 GN=Ctsb PE=1 SV=2	2	2	2	2	1	0	2	0	0	0	0	0	0	0	0	0	0	0	0	0	0	0	0	0	0	0	0	0	1	0	0	0	0	0	0	0	0	0	1	0	2	0
P07154	P07154	13	13	13	Cathepsin L1;Procathepsin L;Cathepsin L1 heavy chain;Cathepsin L1 light chain	Ctsl	sp|P07154|CATL1_RAT Procathepsin L OS=Rattus norvegicus OX=10116 GN=Ctsl PE=1 SV=2	1	13	13	13	12	11	11	0	1	1	2	1	1	1	0	2	0	1	0	0	0	0	0	0	1	0	0	0	2	6	1	0	0	0	0	0	0	0	12	11	11	0
P48973	P48973	4	4	4	C-X-C motif chemokine 10	Cxcl10	sp|P48973|CXL10_RAT C-X-C motif chemokine 10 OS=Rattus norvegicus OX=10116 GN=Cxcl10 PE=2 SV=2	1	4	4	4	0	0	0	2	4	4	0	0	0	4	4	3	0	0	0	0	0	0	0	0	0	2	2	1	0	0	2	3	0	0	0	0	0	0	0	0	0	2
Q8K4B1	Q8K4B1	3	3	3	C-X-C motif chemokine	Cxcl9	tr|Q8K4B1|Q8K4B1_RAT C-X-C motif chemokine OS=Rattus norvegicus OX=10116 GN=Cxcl9 PE=2 SV=1	1	3	3	3	0	0	0	3	2	3	0	0	0	1	2	1	0	0	0	0	0	0	0	0	0	0	0	1	0	0	2	2	0	0	0	0	0	0	0	0	0	3
Q6TXF3;P11030	Q6TXF3;P11030	2;2	2;2	2;2	Acyl-CoA-binding protein;Triakontatetraneuropeptide;Octadecaneuropeptide	Dbi	tr|Q6TXF3|Q6TXF3_RAT Acyl-CoA-binding protein OS=Rattus norvegicus OX=10116 GN=Dbi PE=1 SV=1;sp|P11030|ACBP_RAT Acyl-CoA-binding protein OS=Rattus norvegicus OX=10116 GN=Dbi PE=1 SV=3	2	2	2	2	0	0	0	1	2	1	0	0	0	0	0	0	0	0	0	0	0	0	0	0	0	0	0	2	0	0	2	1	0	0	0	0	0	0	0	0	0	1
A0A0G2KAT4;Q63413;Q5U216	A0A0G2KAT4;Q63413;Q5U216	3;3;2	3;3;2	3;3;2	Spliceosome RNA helicase Ddx39b;ATP-dependent RNA helicase DDX39A	Ddx39b	tr|A0A0G2KAT4|A0A0G2KAT4_RAT RNA helicase OS=Rattus norvegicus OX=10116 GN=Ddx39b PE=1 SV=1;sp|Q63413|DX39B_RAT Spliceosome RNA helicase Ddx39b OS=Rattus norvegicus OX=10116 GN=Ddx39b PE=2 SV=3;sp|Q5U216|DX39A_RAT ATP-dependent RNA helicase DDX39A OS=Rattu	3	3	3	3	0	0	0	0	0	0	0	0	0	0	0	0	0	0	0	0	0	0	0	0	0	0	0	0	0	0	2	1	0	0	1	0	0	0	0	0	0	0
Q6P6R2	Q6P6R2	1	1	1	Dihydrolipoyl dehydrogenase, mitochondrial	Dld	sp|Q6P6R2|DLDH_RAT Dihydrolipoyl dehydrogenase, mitochondrial OS=Rattus norvegicus OX=10116 GN=Dld PE=1 SV=1	1	1	1	1	0	0	0	0	0	0	0	0	0	0	0	0	0	0	0	0	0	0	0	0	0	0	0	0	0	0	0	1	0	0	0	0	0	0	0	0	0	0
P21704	P21704	1	1	1	Deoxyribonuclease-1	Dnase1	sp|P21704|DNAS1_RAT Deoxyribonuclease-1 OS=Rattus norvegicus OX=10116 GN=Dnase1 PE=2 SV=1	1	1	1	1	0	0	0	0	0	0	0	0	0	0	0	0	0	0	0	0	0	0	0	1	0	1	0	0	0	1	0	0	1	1	0	1	1	0	0	0	0	0
Q4V8H5	Q4V8H5	2	2	2		Dnpep	tr|Q4V8H5|Q4V8H5_RAT Aspartyl aminopeptidase OS=Rattus norvegicus OX=10116 GN=Dnpep PE=1 SV=1	1	2	2	2	0	0	0	0	0	1	0	0	0	0	0	0	0	0	0	0	0	0	0	0	0	0	0	0	0	0	1	0	0	0	0	0	0	0	0	0	0	0
Q9EPB1	Q9EPB1	2	2	2	Dipeptidyl peptidase 2	Dpp7	sp|Q9EPB1|DPP2_RAT Dipeptidyl peptidase 2 OS=Rattus norvegicus OX=10116 GN=Dpp7 PE=1 SV=1	1	2	2	2	0	1	2	0	0	0	0	0	0	0	0	0	0	0	0	0	0	0	0	0	0	0	0	0	0	0	0	0	0	0	0	0	0	0	0	1	2	0
P47942	P47942	18	18	16	Dihydropyrimidinase-related protein 2	Dpysl2	sp|P47942|DPYL2_RAT Dihydropyrimidinase-related protein 2 OS=Rattus norvegicus OX=10116 GN=Dpysl2 PE=1 SV=1	1	18	18	16	3	3	5	7	8	6	3	0	0	6	3	2	0	0	0	1	2	2	1	0	2	1	1	1	11	12	10	7	1	0	2	1	0	4	3	3	5	7
Q62952;Q62950	Q62952	7;2	5;1	5;1	Dihydropyrimidinase-related protein 3	Dpysl3	sp|Q62952|DPYL3_RAT Dihydropyrimidinase-related protein 3 OS=Rattus norvegicus OX=10116 GN=Dpysl3 PE=1 SV=2	2	7	5	5	1	0	1	2	3	0	1	0	0	0	1	0	0	0	0	0	1	0	0	0	1	0	0	0	1	2	1	2	0	1	0	0	0	1	0	0	0	1
F1M6P8	F1M6P8	6	6	6		Edil3	tr|F1M6P8|F1M6P8_RAT EGF-like repeats and discoidin domains 3 OS=Rattus norvegicus OX=10116 GN=Edil3 PE=4 SV=3	1	6	6	6	3	2	3	0	0	0	1	0	0	0	1	0	0	0	0	0	0	0	0	0	0	0	0	0	2	2	0	0	0	0	0	0	0	0	3	2	3	0
D3ZRW6;A0A0G2K4K6	D3ZRW6;A0A0G2K4K6	1;1	1;1	1;1		Edrf1	tr|D3ZRW6|D3ZRW6_RAT Erythroid differentiation regulatory factor 1 OS=Rattus norvegicus OX=10116 GN=Edrf1 PE=1 SV=1;tr|A0A0G2K4K6|A0A0G2K4K6_RAT Erythroid differentiation regulatory factor 1 OS=Rattus norvegicus OX=10116 GN=Edrf1 PE=1 SV=1	2	1	1	1	0	0	0	0	0	0	0	0	0	0	0	0	0	0	0	0	0	0	0	0	0	0	0	0	0	0	0	0	1	0	0	1	0	0	0	0	0	0
Q68FR6	Q68FR6	3	3	3	Elongation factor 1-gamma	Eef1g	sp|Q68FR6|EF1G_RAT Elongation factor 1-gamma OS=Rattus norvegicus OX=10116 GN=Eef1g PE=2 SV=3	1	3	3	3	0	0	0	0	1	1	0	0	0	0	0	0	0	0	0	0	0	0	0	0	0	0	0	2	0	1	0	0	0	0	0	0	0	0	0	0	0	0
P05197;F1LM66	P05197	12;1	12;1	12;1	Elongation factor 2	Eef2	sp|P05197|EF2_RAT Elongation factor 2 OS=Rattus norvegicus OX=10116 GN=Eef2 PE=1 SV=4	2	12	12	12	1	0	0	1	4	2	0	0	0	2	0	0	0	0	0	0	0	0	1	0	1	0	0	3	4	2	6	4	0	0	3	1	0	3	1	0	0	1
Q3T1J1	Q3T1J1	1	1	1	Eukaryotic translation initiation factor 5A-1	Eif5a	sp|Q3T1J1|IF5A1_RAT Eukaryotic translation initiation factor 5A-1 OS=Rattus norvegicus OX=10116 GN=Eif5a PE=1 SV=3	1	1	1	1	0	0	0	0	0	0	0	0	0	0	0	0	0	0	0	0	0	0	0	0	0	0	0	1	0	0	0	0	0	0	1	0	0	0	0	0	0	0
M0R5J4;P04764;P15429;A0A0G2K4Y2;F1M9V3;P07323	M0R5J4;P04764	12;12;2;1;1;1	12;12;2;1;1;1	12;12;2;1;1;1	Alpha-enolase	Eno1	tr|M0R5J4|M0R5J4_RAT 2-phospho-D-glycerate hydro-lyase OS=Rattus norvegicus OX=10116 PE=3 SV=1;sp|P04764|ENOA_RAT Alpha-enolase OS=Rattus norvegicus OX=10116 GN=Eno1 PE=1 SV=4	6	12	12	12	1	1	0	0	3	4	0	0	0	1	1	0	0	0	0	0	0	0	1	0	1	1	1	6	5	5	4	4	2	1	1	1	1	3	1	1	0	0
Q64610;D3ZES5;F1LSF4	Q64610;D3ZES5;F1LSF4	31;25;25	31;25;25	31;25;25	Ectonucleotide pyrophosphatase/phosphodiesterase family member 2	Enpp2	sp|Q64610|ENPP2_RAT Ectonucleotide pyrophosphatase/phosphodiesterase family member 2 OS=Rattus norvegicus OX=10116 GN=Enpp2 PE=1 SV=2;tr|D3ZES5|D3ZES5_RAT Ectonucleotide pyrophosphatase/phosphodiesterase family member 2 OS=Rattus norvegicus OX=10116 GN=Enp	3	31	31	31	14	13	9	4	7	9	6	3	0	11	8	7	0	0	0	0	0	1	0	1	0	3	0	1	21	22	8	5	1	1	0	1	0	0	14	13	9	4
A0A0G2K4R9;Q5NDL0	A0A0G2K4R9;Q5NDL0	2;2	2;2	2;2	EGF domain-specific O-linked N-acetylglucosamine transferase	Eogt	tr|A0A0G2K4R9|A0A0G2K4R9_RAT EGF domain-specific O-linked N-acetylglucosamine transferase OS=Rattus norvegicus OX=10116 GN=Eogt PE=3 SV=1;sp|Q5NDL0|EOGT_RAT EGF domain-specific O-linked N-acetylglucosamine transferase OS=Rattus norvegicus OX=10116 GN=Eogt	2	2	2	2	0	0	0	0	0	0	0	0	0	1	0	0	0	0	0	0	0	1	0	0	0	0	1	0	0	1	0	1	0	0	0	1	0	0	0	0	0	0
P55053	P55053	8	8	8	Fatty acid-binding protein, epidermal	Fabp5	sp|P55053|FABP5_RAT Fatty acid-binding protein 5 OS=Rattus norvegicus OX=10116 GN=Fabp5 PE=1 SV=3	1	8	8	8	1	2	1	7	6	7	0	0	0	1	1	2	0	0	0	0	0	0	0	0	0	0	0	2	0	0	5	5	0	0	0	0	0	0	1	2	1	7
P55051	P55051	3	3	3	Fatty acid-binding protein, brain	Fabp7	sp|P55051|FABP7_RAT Fatty acid-binding protein, brain OS=Rattus norvegicus OX=10116 GN=Fabp7 PE=1 SV=2	1	3	3	3	0	2	0	1	0	2	0	0	0	2	0	1	0	0	0	0	0	0	0	0	0	1	0	1	1	3	2	3	0	0	0	0	0	0	0	2	0	1
P12785	P12785	3	3	3	Fatty acid synthase;[Acyl-carrier-protein] S-acetyltransferase;[Acyl-carrier-protein] S-malonyltransferase;3-oxoacyl-[acyl-carrier-protein] synthase;3-oxoacyl-[acyl-carrier-protein] reductase;3-hydroxyacyl-[acyl-carrier-protein] dehydratase;Enoyl-[acyl-carrier-protein] reductase;Oleoyl-[acyl-carrier-protein] hydrolase	Fasn	sp|P12785|FAS_RAT Fatty acid synthase OS=Rattus norvegicus OX=10116 GN=Fasn PE=1 SV=3	1	3	3	3	0	0	0	0	0	0	0	0	0	0	0	0	0	0	0	0	0	0	0	0	0	0	0	0	1	1	0	1	0	0	0	0	0	0	0	0	0	0
Q4KM96	Q4KM96	1	1	1		Fbxl12	tr|Q4KM96|Q4KM96_RAT F-box and leucine-rich repeat protein 12 OS=Rattus norvegicus OX=10116 GN=Fbxl12 PE=2 SV=1	1	1	1	1	0	0	0	0	0	0	0	0	0	0	1	0	0	0	0	0	0	0	0	0	0	0	0	1	0	0	0	0	0	0	0	1	0	1	0	0	0	0
F1LND7;A0A0G2JXT3;P05369;Q7TPK0	F1LND7;A0A0G2JXT3;P05369;Q7TPK0	2;2;2;1	2;2;2;1	2;2;2;1	Farnesyl pyrophosphate synthase	Fdps	tr|F1LND7|F1LND7_RAT Farnesyl pyrophosphate synthase OS=Rattus norvegicus OX=10116 GN=Fdps PE=1 SV=3;tr|A0A0G2JXT3|A0A0G2JXT3_RAT Farnesyl pyrophosphate synthase OS=Rattus norvegicus OX=10116 GN=Fdps PE=1 SV=1;sp|P05369|FPPS_RAT Farnesyl pyrophosphate synt	4	2	2	2	0	0	0	0	0	0	0	0	0	0	0	0	0	0	0	0	0	0	0	0	0	0	0	0	1	1	0	1	0	0	0	0	0	0	0	0	0	0
G3V7P2	G3V7P2	3	3	3		Fgl2	tr|G3V7P2|G3V7P2_RAT Fibrinogen-like 2 OS=Rattus norvegicus OX=10116 GN=Fgl2 PE=1 SV=1	1	3	3	3	2	3	2	0	0	0	0	0	0	0	0	0	0	0	0	0	0	0	0	0	0	0	0	0	0	0	0	0	0	0	0	0	0	0	2	3	2	0
Q62658	Q62658	2	2	2	Peptidyl-prolyl cis-trans isomerase FKBP1A	Fkbp1a	sp|Q62658|FKB1A_RAT Peptidyl-prolyl cis-trans isomerase FKBP1A OS=Rattus norvegicus OX=10116 GN=Fkbp1a PE=1 SV=3	1	2	2	2	0	0	0	1	1	0	0	0	0	1	0	0	0	0	0	0	0	0	0	0	0	0	0	1	1	1	2	1	0	0	0	0	0	0	0	0	0	1
F1LST1;A0A096P6L8;P04937	F1LST1;A0A096P6L8;P04937	17;17;17	17;17;17	17;17;17	Fibronectin;Anastellin	Fn1	tr|F1LST1|F1LST1_RAT Fibronectin OS=Rattus norvegicus OX=10116 GN=Fn1 PE=1 SV=3;tr|A0A096P6L8|A0A096P6L8_RAT Fibronectin OS=Rattus norvegicus OX=10116 GN=Fn1 PE=1 SV=2;sp|P04937|FINC_RAT Fibronectin OS=Rattus norvegicus OX=10116 GN=Fn1 PE=1 SV=2	3	17	17	17	0	0	0	0	0	0	0	0	0	0	0	0	0	0	0	0	0	0	3	4	0	5	4	0	1	3	0	0	12	7	1	6	7	0	0	0	0	0
P85845;A0A0G2KAM4	P85845;A0A0G2KAM4	7;5	7;5	7;5	Fascin	Fscn1	sp|P85845|FSCN1_RAT Fascin OS=Rattus norvegicus OX=10116 GN=Fscn1 PE=1 SV=2;tr|A0A0G2KAM4|A0A0G2KAM4_RAT Fascin OS=Rattus norvegicus OX=10116 GN=Fscn1 PE=1 SV=1	2	7	7	7	0	2	0	0	1	1	0	0	0	0	0	0	0	0	0	0	0	0	0	0	0	0	0	1	4	0	0	1	0	0	0	0	0	1	0	2	0	0
D3ZAL7;A0A0G2JZD5	D3ZAL7;A0A0G2JZD5	1;1	1;1	1;1		Gab1	tr|D3ZAL7|D3ZAL7_RAT GRB2-associated-binding protein 1 OS=Rattus norvegicus OX=10116 GN=Gab1 PE=1 SV=2;tr|A0A0G2JZD5|A0A0G2JZD5_RAT GRB2-associated-binding protein 1 OS=Rattus norvegicus OX=10116 GN=Gab1 PE=1 SV=1	2	1	1	1	0	0	0	0	0	0	0	0	0	0	0	0	0	0	0	1	0	0	0	0	0	0	0	0	0	0	0	0	0	0	0	0	0	0	0	0	0	0
F1M4G6	F1M4G6	3	2	2		Gapdh_nterm	tr|F1M4G6|F1M4G6_RAT Gp_dh_N domain-containing protein OS=Rattus norvegicus OX=10116 PE=3 SV=1	1	3	2	2	0	0	0	0	0	0	0	0	0	0	0	0	0	0	0	0	0	0	0	0	0	0	0	1	0	0	0	0	2	0	0	0	0	0	0	0	0	0
Q5PQW8;Q63663	Q5PQW8;Q63663	14;14	14;14	14;14	Interferon-induced guanylate-binding protein 2	Gbp2	tr|Q5PQW8|Q5PQW8_RAT Guanylate binding protein 2 OS=Rattus norvegicus OX=10116 GN=Gbp2 PE=1 SV=1;sp|Q63663|GBP2_RAT Guanylate-binding protein 1 OS=Rattus norvegicus OX=10116 GN=Gbp2 PE=1 SV=2	2	14	14	14	0	0	0	1	3	2	0	0	0	0	0	0	0	0	0	0	0	0	0	0	0	1	0	2	0	0	13	6	0	0	0	0	0	0	0	0	0	1
P50398	P50398	6	3	3	Rab GDP dissociation inhibitor alpha	Gdi1	sp|P50398|GDIA_RAT Rab GDP dissociation inhibitor alpha OS=Rattus norvegicus OX=10116 GN=Gdi1 PE=1 SV=1	1	6	3	3	0	1	0	0	4	4	0	0	0	1	0	0	0	0	0	0	0	0	0	1	0	1	0	1	0	2	1	2	1	0	1	0	0	0	0	0	0	0
P50399	P50399	10	10	7	Rab GDP dissociation inhibitor beta	Gdi2	sp|P50399|GDIB_RAT Rab GDP dissociation inhibitor beta OS=Rattus norvegicus OX=10116 GN=Gdi2 PE=1 SV=2	1	10	10	7	0	2	0	1	5	4	0	0	0	1	0	0	0	0	0	0	0	0	0	1	0	1	0	3	0	3	4	2	1	0	1	0	0	0	0	2	0	1
M0RD42;A0A0G2K179;P24524	M0RD42;A0A0G2K179;P24524	1;1;1	1;1;1	1;1;1	Glycine receptor subunit alpha-3	Glra3	tr|M0RD42|M0RD42_RAT Glycine receptor subunit alpha-3 OS=Rattus norvegicus OX=10116 GN=Glra3 PE=3 SV=2;tr|A0A0G2K179|A0A0G2K179_RAT Glycine receptor subunit alpha-3 OS=Rattus norvegicus OX=10116 GN=Glra3 PE=3 SV=1;sp|P24524|GLRA3_RAT Glycine receptor subun	3	1	1	1	0	1	0	0	0	0	0	0	0	0	0	0	0	0	0	0	0	0	0	0	0	0	0	0	0	0	0	0	0	0	0	0	0	0	0	1	0	0
F7EQ81;Q32KJ5	F7EQ81;Q32KJ5	1;1	1;1	1;1		Gns	tr|F7EQ81|F7EQ81_RAT N-acetylglucosamine-6-sulfatase OS=Rattus norvegicus OX=10116 GN=Gns PE=1 SV=1;tr|Q32KJ5|Q32KJ5_RAT N-acetylglucosamine-6-sulfatase OS=Rattus norvegicus OX=10116 GN=Gns PE=1 SV=1	2	1	1	1	1	0	0	0	0	0	0	0	0	0	0	0	0	0	0	0	0	0	0	0	0	0	0	0	0	0	0	0	0	0	0	0	0	0	1	0	0	0
P13221	P13221	5	5	5	Aspartate aminotransferase, cytoplasmic	Got1	sp|P13221|AATC_RAT Aspartate aminotransferase, cytoplasmic OS=Rattus norvegicus OX=10116 GN=Got1 PE=1 SV=3	1	5	5	5	0	0	0	2	1	4	0	0	0	0	0	0	0	0	0	0	0	0	0	0	0	0	0	0	0	1	0	2	0	0	0	0	0	0	0	0	0	2
P00507	P00507	3	3	3	Aspartate aminotransferase, mitochondrial	Got2	sp|P00507|AATM_RAT Aspartate aminotransferase, mitochondrial OS=Rattus norvegicus OX=10116 GN=Got2 PE=1 SV=2	1	3	3	3	0	0	0	0	1	1	0	0	0	0	0	0	0	0	0	0	0	0	0	0	0	0	0	0	0	0	2	2	0	0	0	0	0	0	0	0	0	0
Q6P7Q2;P35053	Q6P7Q2;P35053	7;7	7;7	7;7	Glypican-1;Secreted glypican-1	Gpc1	tr|Q6P7Q2|Q6P7Q2_RAT Glypican-1 OS=Rattus norvegicus OX=10116 GN=Gpc1 PE=2 SV=1;sp|P35053|GPC1_RAT Glypican-1 OS=Rattus norvegicus OX=10116 GN=Gpc1 PE=1 SV=1	2	7	7	7	1	1	3	0	0	0	0	0	1	0	0	0	0	0	0	0	0	0	1	1	1	0	0	1	3	2	1	0	0	0	0	0	0	0	1	1	3	0
Q6P6V0;CON__Q3ZBD7	Q6P6V0;CON__Q3ZBD7	5;3	5;3	5;3	Glucose-6-phosphate isomerase	Gpi	sp|Q6P6V0|G6PI_RAT Glucose-6-phosphate isomerase OS=Rattus norvegicus OX=10116 GN=Gpi PE=1 SV=1;	2	5	5	5	0	1	0	1	2	3	0	0	0	0	0	0	0	0	0	0	0	0	0	0	0	0	0	0	1	1	4	2	0	0	0	0	0	0	0	1	0	1
Q68FP1	Q68FP1	20	8	8	Gelsolin	Gsn	sp|Q68FP1|GELS_RAT Gelsolin OS=Rattus norvegicus OX=10116 GN=Gsn PE=1 SV=1	1	20	8	8	8	7	8	0	0	0	0	0	0	0	0	0	0	0	0	0	0	0	3	4	0	4	2	0	1	3	1	0	9	8	2	6	6	3	6	4	4	0
A0A0G2K8Q5;F7F2H5;A0A0G2JTB1;Q4FZZ3;P46418;P04904;P04903;P00502;A0A0G2JVT2;D3ZD94;Q6AXY0;P14942	A0A0G2K8Q5;F7F2H5;A0A0G2JTB1;Q4FZZ3;P46418;P04904;P04903;P00502;A0A0G2JVT2;D3ZD94;Q6AXY0;P14942	2;2;2;2;2;2;2;2;1;1;1;1	2;2;2;2;2;2;2;2;1;1;1;1	2;2;2;2;2;2;2;2;1;1;1;1	Glutathione S-transferase;Glutathione S-transferase alpha-5;Glutathione S-transferase alpha-3;Glutathione S-transferase alpha-2;Glutathione S-transferase alpha-1;Glutathione S-transferase alpha-1, N-terminally processed;Glutathione S-transferase A6;Glutathione S-transferase alpha-4	Gsta2	tr|A0A0G2K8Q5|A0A0G2K8Q5_RAT Glutathione S-transferase OS=Rattus norvegicus OX=10116 GN=Gsta3 PE=3 SV=1;tr|F7F2H5|F7F2H5_RAT Glutathione transferase OS=Rattus norvegicus OX=10116 GN=Gsta2 PE=3 SV=2;tr|A0A0G2JTB1|A0A0G2JTB1_RAT Glutathione S-transferase OS=	12	2	2	2	0	0	0	0	0	0	0	0	0	0	0	0	0	0	0	0	0	0	0	0	0	0	1	0	0	0	0	0	0	0	0	0	1	0	0	0	0	0
Q920H8	Q920H8	1	1	1	Hephaestin	Heph	sp|Q920H8|HEPH_RAT Hephaestin OS=Rattus norvegicus OX=10116 GN=Heph PE=1 SV=1	1	1	1	1	1	1	1	1	1	1	1	1	0	0	1	1	1	1	1	1	1	1	0	0	1	1	0	1	1	1	1	1	1	1	1	0	0	1	1	1	1	1
Q641X3	Q641X3	7	7	7	Beta-hexosaminidase subunit alpha	Hexa	sp|Q641X3|HEXA_RAT Beta-hexosaminidase subunit alpha OS=Rattus norvegicus OX=10116 GN=Hexa PE=2 SV=1	1	7	7	7	5	1	3	0	0	0	0	0	0	0	0	0	0	0	0	0	0	0	0	0	0	0	0	0	0	0	0	0	0	0	0	0	0	0	5	1	3	0
M0R4L7;G3V9C7;G3V8B3;D3ZWM5;A0A0G2JXE0;D3ZNH4;A0A0G2JXI9;Q00715;D3ZLY9;A0A0G2K7R1;D4A817;M0RBQ5;D3ZNZ9;Q00729	M0R4L7;G3V9C7;G3V8B3;D3ZWM5;A0A0G2JXE0;D3ZNH4;A0A0G2JXI9;Q00715;D3ZLY9;A0A0G2K7R1;D4A817;M0RBQ5;D3ZNZ9;Q00729	6;6;6;6;6;6;6;6;5;4;4;3;3;3	6;6;6;6;6;6;6;6;5;4;4;3;3;3	6;6;6;6;6;6;6;6;5;4;4;3;3;3	Histone H2B;Histone H2B type 1;Histone H2B type 1-A	Hist1h2bl	tr|M0R4L7|M0R4L7_RAT Histone H2B OS=Rattus norvegicus OX=10116 GN=Hist1h2bl PE=3 SV=1;tr|G3V9C7|G3V9C7_RAT Histone H2B OS=Rattus norvegicus OX=10116 GN=Hist1h2bk PE=3 SV=1;tr|G3V8B3|G3V8B3_RAT Histone H2B OS=Rattus norvegicus OX=10116 GN=Hist1h2bq PE=3 SV=	14	6	6	6	1	3	1	2	5	3	1	0	0	2	2	3	0	0	1	0	1	1	1	1	1	1	2	2	6	4	5	4	1	1	3	0	2	1	1	3	1	2
M0RBX6;D3ZK97;D3ZJ08;Q6LED0;P84245;A0A0G2K0N8;A0A0G2K9I5;A0A0G2K5X7	M0RBX6;D3ZK97;D3ZJ08;Q6LED0;P84245;A0A0G2K0N8;A0A0G2K9I5	4;4;4;4;4;3;2;1	4;4;4;4;4;3;2;1	4;4;4;4;4;3;2;1	Histone H3;Histone H3.1;Histone H3.3	Hist1h3e	tr|M0RBX6|M0RBX6_RAT Histone H3 OS=Rattus norvegicus OX=10116 PE=1 SV=1;tr|D3ZK97|D3ZK97_RAT Histone H3 OS=Rattus norvegicus OX=10116 GN=H3f3c PE=3 SV=1;tr|D3ZJ08|D3ZJ08_RAT Histone H3 OS=Rattus norvegicus OX=10116 GN=Hist2h3c2 PE=1 SV=1;sp|Q6LED0|H31_RAT	8	4	4	4	0	2	0	2	3	4	1	0	0	1	0	1	0	0	0	0	0	0	0	0	1	0	1	1	1	3	2	2	1	1	2	2	1	1	0	2	0	2
P62804	P62804	8	8	8	Histone H4;Osteogenic growth peptide	Hist1h4b	sp|P62804|H4_RAT Histone H4 OS=Rattus norvegicus OX=10116 GN=H4c2 PE=1 SV=2	1	8	8	8	1	2	1	3	4	8	1	2	2	5	3	1	0	0	0	3	0	1	2	1	3	2	1	8	7	7	6	8	4	5	3	2	2	1	1	2	1	3
D4ACV3;M0RDM4;Q6I8Q6;M0RCL5;G3V9C0;D3ZVK7;A9UMV8;Q64598;Q4FZT6;Q00728;P0CC09;P0C170;P0C169;P02262	D4ACV3;M0RDM4;Q6I8Q6;M0RCL5;G3V9C0;D3ZVK7;A9UMV8;Q64598;Q4FZT6;Q00728;P0CC09;P0C170;P0C169;P02262	3;3;3;3;3;3;3;3;3;3;3;3;3;3	3;3;3;3;3;3;3;3;3;3;3;3;3;3	1;1;1;1;1;1;1;1;1;1;1;1;1;1	Histone H2A;Histone H2A.J;Histone H2A type 1-F;Histone H2A type 3;Histone H2A type 4;Histone H2A type 2-A;Histone H2A type 1-E;Histone H2A type 1-C;Histone H2A type 1	Hist2h2ac	tr|D4ACV3|D4ACV3_RAT Histone H2A OS=Rattus norvegicus OX=10116 GN=Hist2h2ac PE=3 SV=2;tr|M0RDM4|M0RDM4_RAT Histone H2A OS=Rattus norvegicus OX=10116 GN=rCG_23111 PE=3 SV=1;tr|Q6I8Q6|Q6I8Q6_RAT Histone H2A OS=Rattus norvegicus OX=10116 GN=Hist1h2af PE=3 SV=	14	3	3	1	1	0	0	2	3	3	2	0	0	2	1	1	0	0	0	0	0	1	1	0	1	1	2	2	3	3	3	3	1	1	2	1	0	2	1	0	0	2
D3ZCR3;A0A0G2K6P4;P63159;D3ZXR5;D3ZLG3;D3ZIU9;D4A6A9;D3ZC69;M0R7R5;F1LNG6;F1M6B2;D3ZN59;D3ZGW6	D3ZCR3;A0A0G2K6P4;P63159;D3ZXR5	7;7;7;5;3;3;2;2;2;2;1;1;1	7;7;7;5;3;3;2;2;2;2;1;1;1	6;6;6;4;3;3;2;1;1;1;1;0;1	High mobility group protein B1	Hmg1l1	tr|D3ZCR3|D3ZCR3_RAT High mobility group protein 1 OS=Rattus norvegicus OX=10116 GN=LOC108349189 PE=3 SV=2;tr|A0A0G2K6P4|A0A0G2K6P4_RAT High mobility group protein 1 OS=Rattus norvegicus OX=10116 GN=Hmg1l1 PE=3 SV=1;sp|P63159|HMGB1_RAT High mobility group	13	7	7	6	1	1	0	3	2	4	1	0	0	1	1	0	0	0	0	0	0	0	1	0	1	1	1	4	4	3	6	5	2	0	1	1	2	0	1	1	0	3
P52925;D3ZS25	P52925;D3ZS25	2;1	1;1	1;1	High mobility group protein B2	Hmgb2	sp|P52925|HMGB2_RAT High mobility group protein B2 OS=Rattus norvegicus OX=10116 GN=Hmgb2 PE=2 SV=2;tr|D3ZS25|D3ZS25_RAT Uncharacterized protein OS=Rattus norvegicus OX=10116 PE=3 SV=2	2	2	1	1	0	0	0	1	0	1	0	0	0	0	0	0	0	0	0	0	0	0	0	0	0	0	1	1	2	0	0	2	0	0	0	0	0	0	0	0	0	1
B0BN99	B0BN99	2	2	2		Hmgb3	tr|B0BN99|B0BN99_RAT High mobility group box 3 OS=Rattus norvegicus OX=10116 GN=Hmgb3 PE=1 SV=1	1	2	2	2	0	0	0	0	0	0	0	0	0	0	0	0	0	0	0	0	0	0	0	0	0	0	0	0	0	0	1	1	0	0	0	0	0	0	0	0	0	0
Q6P6G9;Q5I0M7;P04256;F1M2S4;A0A0G2K3G4;F1M6C7	Q6P6G9;Q5I0M7;P04256	4;4;4;1;1;1	4;4;4;1;1;1	4;4;4;1;1;1	Heterogeneous nuclear ribonucleoprotein A1;Heterogeneous nuclear ribonucleoprotein A1, N-terminally processed	Hnrnpa1	tr|Q6P6G9|Q6P6G9_RAT Helix-destabilizing protein OS=Rattus norvegicus OX=10116 GN=Hnrnpa1 PE=1 SV=1;tr|Q5I0M7|Q5I0M7_RAT Helix-destabilizing protein OS=Rattus norvegicus OX=10116 GN=Hnrnpa1 PE=1 SV=1;sp|P04256|ROA1_RAT Heterogeneous nuclear ribonucleoprote	6	4	4	4	0	0	0	1	1	0	0	0	0	0	0	0	0	0	0	0	0	0	0	0	1	2	0	1	2	1	2	0	0	0	1	0	0	0	0	0	0	1
F1LM82;F1LNF1;A7VJC2	F1LM82;F1LNF1;A7VJC2	4;4;4	4;4;4	4;4;4	Heterogeneous nuclear ribonucleoproteins A2/B1	Hnrnpa2b1	tr|F1LM82|F1LM82_RAT Heterogeneous nuclear ribonucleoproteins A2/B1 OS=Rattus norvegicus OX=10116 GN=Hnrnpa2b1 PE=1 SV=3;tr|F1LNF1|F1LNF1_RAT Heterogeneous nuclear ribonucleoproteins A2/B1 OS=Rattus norvegicus OX=10116 GN=Hnrnpa2b1 PE=1 SV=1;sp|A7VJC2|ROA2	3	4	4	4	0	1	1	0	2	0	0	0	0	0	0	0	0	0	0	0	0	0	0	0	1	0	0	2	0	1	1	2	0	0	1	0	0	2	0	1	1	0
Q9QX80;Q9QX81;A0A0G2KAZ7;Q3SWU3	Q9QX80;Q9QX81	3;3;1;1	3;3;1;1	3;3;1;1		Hnrnpab	tr|Q9QX80|Q9QX80_RAT CArG-binding factor A OS=Rattus norvegicus OX=10116 GN=Hnrnpab PE=1 SV=1;tr|Q9QX81|Q9QX81_RAT Heterogeneous nuclear ribonucleoprotein A/B OS=Rattus norvegicus OX=10116 GN=Hnrnpab PE=1 SV=1	4	3	3	3	0	0	0	0	0	0	0	0	0	0	0	0	0	0	0	0	0	0	0	0	0	0	0	0	0	2	1	2	0	0	0	0	0	0	0	0	0	0
Q9JJ54	Q9JJ54	2	2	2	Heterogeneous nuclear ribonucleoprotein D0	Hnrnpd	sp|Q9JJ54|HNRPD_RAT Heterogeneous nuclear ribonucleoprotein D0 OS=Rattus norvegicus OX=10116 GN=Hnrnpd PE=1 SV=2	1	2	2	2	0	0	0	0	0	0	0	0	0	0	0	0	0	0	0	0	0	0	0	0	0	0	0	1	1	1	1	1	0	1	0	0	0	0	0	0	0	0
M0R735;Q566E4	M0R735;Q566E4	1;1	1;1	1;1		Hnrnpr	tr|M0R735|M0R735_RAT Heterogeneous nuclear ribonucleoprotein Q OS=Rattus norvegicus OX=10116 GN=Syncrip PE=1 SV=2;tr|Q566E4|Q566E4_RAT Heterogeneous nuclear ribonucleoprotein R OS=Rattus norvegicus OX=10116 GN=Hnrnpr PE=1 SV=1	2	1	1	1	0	0	0	0	0	0	0	0	0	0	0	0	0	0	0	0	0	0	0	0	0	0	0	0	0	0	0	1	0	0	0	0	0	0	0	0	0	0
P82995;D3ZXC7	P82995	14;2	8;1	8;1	Heat shock protein HSP 90-alpha	Hsp90aa1	sp|P82995|HS90A_RAT Heat shock protein HSP 90-alpha OS=Rattus norvegicus OX=10116 GN=Hsp90aa1 PE=1 SV=3	2	14	8	8	0	1	0	2	3	6	0	0	0	0	1	2	0	0	0	0	0	0	0	2	0	2	1	5	4	2	7	10	4	3	2	1	2	1	0	0	0	1
P34058;A0A0G2K793;A0A0G2K4I4;A0A0A0MY09;Q66HD0	P34058;A0A0G2K793	16;15;1;1;1	16;15;1;1;1	10;9;1;1;1	Heat shock protein HSP 90-beta	Hsp90ab1	sp|P34058|HS90B_RAT Heat shock protein HSP 90-beta OS=Rattus norvegicus OX=10116 GN=Hsp90ab1 PE=1 SV=4;tr|A0A0G2K793|A0A0G2K793_RAT Heat shock protein HSP 90-beta OS=Rattus norvegicus OX=10116 GN=Hsp90ab1 PE=1 SV=1	5	16	16	10	0	1	0	1	5	3	0	0	0	0	2	2	0	0	0	0	0	0	1	1	1	3	1	6	7	4	9	7	3	3	2	1	3	1	0	1	0	1
P0DMW1;P0DMW0	P0DMW1;P0DMW0	5;5	2;2	2;2	Heat shock 70 kDa protein 1B;Heat shock 70 kDa protein 1A	Hspa1a	sp|P0DMW1|HS71B_RAT Heat shock 70 kDa protein 1B OS=Rattus norvegicus OX=10116 GN=Hspa1b PE=2 SV=1;sp|P0DMW0|HS71A_RAT Heat shock 70 kDa protein 1A OS=Rattus norvegicus OX=10116 GN=Hspa1a PE=2 SV=1	2	5	2	2	1	0	0	0	2	2	1	0	0	0	1	0	0	0	0	0	1	0	1	1	1	1	0	2	2	0	2	1	1	1	2	2	1	2	0	0	0	0
P06761	P06761	6	4	4	78 kDa glucose-regulated protein	Hspa5	sp|P06761|BIP_RAT Endoplasmic reticulum chaperone BiP OS=Rattus norvegicus OX=10116 GN=Hspa5 PE=1 SV=1	1	6	4	4	1	1	0	1	2	3	1	0	0	0	1	1	0	0	0	0	1	0	1	1	1	1	0	3	1	1	2	5	1	0	1	1	1	1	0	0	0	0
P63018;D4A4S3;M0RCB1;M0R8M9;F1LZI1;A0A0G2JVI3;A0A0G2JUT0;P14659;P55063	P63018;D4A4S3;M0RCB1;M0R8M9;F1LZI1;A0A0G2JVI3	24;23;22;21;20;15;9;9;4	24;23;22;21;20;15;9;9;4	20;19;18;18;19;13;5;5;0	Heat shock cognate 71 kDa protein	Hspa8	sp|P63018|HSP7C_RAT Heat shock cognate 71 kDa protein OS=Rattus norvegicus OX=10116 GN=Hspa8 PE=1 SV=1;tr|D4A4S3|D4A4S3_RAT Heat shock cognate 71 kDa protein OS=Rattus norvegicus OX=10116 GN=Hspa8 PE=3 SV=3;tr|M0RCB1|M0RCB1_RAT Uncharacterized protein OS=R	9	24	24	20	2	2	1	5	7	11	2	0	0	2	1	1	0	1	0	1	1	1	1	2	2	5	2	12	9	12	12	10	2	2	3	1	2	3	2	2	1	5
Q9QZK5	Q9QZK5	2	2	2	Serine protease HTRA1	Htra1	sp|Q9QZK5|HTRA1_RAT Serine protease HTRA1 OS=Rattus norvegicus OX=10116 GN=Htra1 PE=2 SV=1	1	2	2	2	0	1	1	0	0	0	0	0	0	0	0	0	0	0	0	0	0	0	0	0	0	0	0	0	0	0	0	0	0	0	0	0	0	0	0	1	1	0
P41562	P41562	2	2	2	Isocitrate dehydrogenase [NADP] cytoplasmic	Idh1	sp|P41562|IDHC_RAT Isocitrate dehydrogenase [NADP] cytoplasmic OS=Rattus norvegicus OX=10116 GN=Idh1 PE=1 SV=1	1	2	2	2	0	0	0	0	0	0	0	0	0	0	0	0	0	0	0	0	0	0	0	0	0	0	0	0	1	1	0	0	0	0	0	0	0	0	0	0	0	0
P01581	P01581	9	9	9	Interferon gamma	Ifng	sp|P01581|IFNG_RAT Interferon gamma OS=Rattus norvegicus OX=10116 GN=Ifng PE=2 SV=1	1	9	9	9	0	0	0	3	7	5	0	0	0	9	7	9	0	0	0	8	7	7	0	0	0	7	6	7	0	0	3	3	0	0	0	8	7	7	0	0	0	3
G3V824	G3V824	1	1	1		Igf2r	tr|G3V824|G3V824_RAT Insulin-like growth factor 2 receptor OS=Rattus norvegicus OX=10116 GN=Igf2r PE=1 SV=1	1	1	1	1	0	0	0	0	0	0	0	0	0	0	0	0	0	0	0	0	0	0	0	0	0	0	0	0	0	0	0	0	0	0	0	0	1	0	0	0	0	0
P12843	P12843	4	4	4	Insulin-like growth factor-binding protein 2	Igfbp2	sp|P12843|IBP2_RAT Insulin-like growth factor-binding protein 2 OS=Rattus norvegicus OX=10116 GN=Igfbp2 PE=1 SV=3	1	4	4	4	0	0	0	0	0	0	0	0	0	0	0	0	0	0	0	0	0	0	0	1	1	0	0	0	1	1	0	2	0	0	0	0	0	0	0	0	0	0
A0A0G2JVW1;P24594	A0A0G2JVW1;P24594	1;1	1;1	1;1	Insulin-like growth factor-binding protein 5	Igfbp5	tr|A0A0G2JVW1|A0A0G2JVW1_RAT Insulin-like growth factor-binding protein 5 OS=Rattus norvegicus OX=10116 GN=Igfbp5 PE=4 SV=1;sp|P24594|IBP5_RAT Insulin-like growth factor-binding protein 5 OS=Rattus norvegicus OX=10116 GN=Igfbp5 PE=1 SV=1	2	1	1	1	0	1	0	0	0	0	0	0	0	0	0	0	0	0	0	0	0	0	0	0	0	0	0	0	1	1	0	0	0	0	0	0	0	0	0	1	0	0
F1M9B2	F1M9B2	9	9	9		Igfbp7	tr|F1M9B2|F1M9B2_RAT Insulin-like growth factor binding protein 7, isoform CRA_b OS=Rattus norvegicus OX=10116 GN=Igfbp7 PE=1 SV=2	1	9	9	9	3	3	6	2	1	1	2	2	1	2	1	1	0	0	0	0	0	0	0	0	0	0	0	1	8	6	1	1	0	0	0	0	0	0	3	3	6	2
D3ZBS2;Q63416	D3ZBS2;Q63416	8;8	1;1	1;1	Inter-alpha-trypsin inhibitor heavy chain H3	Itih3	tr|D3ZBS2|D3ZBS2_RAT Inter-alpha-trypsin inhibitor heavy chain H3 OS=Rattus norvegicus OX=10116 GN=Itih3 PE=1 SV=3;sp|Q63416|ITIH3_RAT Inter-alpha-trypsin inhibitor heavy chain H3 OS=Rattus norvegicus OX=10116 GN=Itih3 PE=2 SV=1	2	8	1	1	0	0	0	0	0	0	0	0	0	0	0	0	0	0	0	0	0	0	7	5	5	7	7	3	5	4	7	1	7	6	3	6	7	2	0	0	0	0
O54854	O54854	2	2	2		Klk6	tr|O54854|O54854_RAT Kallikrein 6, isoform CRA_a OS=Rattus norvegicus OX=10116 GN=Klk6 PE=2 SV=1	1	2	2	2	1	1	1	0	0	0	0	0	0	0	0	0	0	0	0	0	0	0	0	0	0	0	0	0	0	0	0	0	0	0	0	0	0	0	1	1	1	0
Q5FVS2;P14272	Q5FVS2;P14272	3;3	3;3	3;3	Plasma kallikrein;Plasma kallikrein heavy chain;Plasma kallikrein light chain	Klkb1	tr|Q5FVS2|Q5FVS2_RAT Kallikrein B, plasma 1 OS=Rattus norvegicus OX=10116 GN=Klkb1 PE=1 SV=1;sp|P14272|KLKB1_RAT Plasma kallikrein OS=Rattus norvegicus OX=10116 GN=Klkb1 PE=1 SV=1	2	3	3	3	0	0	0	0	0	0	0	0	0	0	0	0	0	0	0	0	0	0	1	0	0	0	0	0	0	0	0	0	2	1	0	1	0	0	0	0	0	0
CON__P02533;Q6IFV1;A0A0G2JXJ9;Q6IFU7;CON__P19012;CON__A2A4G1;CON__Q61782;Q63279;Q6IFV3;CON__Q9D312;D3Z7Y6;P25030;A0A0G2K623;CON__P35900;D4AC62;CON__Q8N1A0;Q6IFW5;A0A0G2K4H9	CON__P02533;Q6IFV1	22;11;7;7;6;6;5;5;4;2;2;2;2;2;1;1;1;1	10;4;1;3;0;0;3;1;0;0;0;0;0;0;0;0;0;0	3;0;0;0;0;0;2;0;0;0;0;0;0;0;0;0;0;0	Keratin, type I cytoskeletal 14	Krt14	;sp|Q6IFV1|K1C14_RAT Keratin, type I cytoskeletal 14 OS=Rattus norvegicus OX=10116 GN=Krt14 PE=2 SV=1	18	22	10	3	1	1	2	0	3	2	1	0	1	6	2	1	1	2	3	2	1	3	2	1	1	0	1	3	0	2	1	1	5	3	22	6	2	1	0	0	0	0
Q6IFV9	Q6IFV9	9	1	0		Krt34	tr|Q6IFV9|Q6IFV9_RAT Keratin 34 OS=Rattus norvegicus OX=10116 GN=Krt34 PE=2 SV=1	1	9	1	0	0	0	6	0	6	0	0	0	0	0	1	0	0	0	0	0	0	0	0	0	0	0	0	0	0	0	0	0	0	0	0	0	6	0	0	0	0	0
CON__Q8BGZ7;Q6IG05;A0A0H2UHH5;Q6IFZ5;A0A0G2JUG1;CON__P07744;A0A0G2K0I4;D3ZSY5;Q6IG12;CON__Q8N1N4-2;CON__Q7RTT2;CON__Q9DCV7;CON__H-INV:HIT000292931;A0A0G2K4H7;P47819;A0A0U1RRN6;A0A0G2JUR6	CON__Q8BGZ7;Q6IG05;A0A0H2UHH5	14;14;14;5;5;4;2;2;2;2;2;2;2;1;1;1;1	4;4;4;0;0;0;0;0;0;0;0;0;0;0;0;0;0	3;3;3;0;0;0;0;0;0;0;0;0;0;0;0;0;0	Keratin, type II cytoskeletal 75	Krt75	;sp|Q6IG05|K2C75_RAT Keratin, type II cytoskeletal 75 OS=Rattus norvegicus OX=10116 GN=Krt75 PE=3 SV=2;tr|A0A0H2UHH5|A0A0H2UHH5_RAT Keratin, type II cytoskeletal 75 OS=Rattus norvegicus OX=10116 GN=Krt75 PE=1 SV=1	17	14	4	3	1	0	1	1	6	1	1	0	1	2	1	0	0	2	1	2	0	3	4	1	1	2	1	2	0	2	2	1	2	1	8	1	3	1	0	0	0	0
CON__Q9NSB4;G3V939	CON__Q9NSB4;G3V939	3;3	1;1	1;1		Krt82	;tr|G3V939|G3V939_RAT Keratin 82 OS=Rattus norvegicus OX=10116 GN=Krt82 PE=3 SV=3	2	3	1	1	0	0	1	0	3	0	0	0	0	0	0	0	0	0	0	0	0	0	0	0	0	0	0	0	0	0	0	0	0	0	0	0	0	0	0	0	0	0
A7M746;A0A0G2JUU5	A7M746;A0A0G2JUU5	12;8	3;3	1;1		Krt83	tr|A7M746|A7M746_RAT Keratin 83 OS=Rattus norvegicus OX=10116 GN=Krt83 PE=2 SV=1;tr|A0A0G2JUU5|A0A0G2JUU5_RAT Keratin 83 OS=Rattus norvegicus OX=10116 GN=Krt83 PE=3 SV=1	2	12	3	1	0	0	4	0	11	0	0	0	0	0	0	0	0	0	0	0	0	0	0	0	0	0	0	0	0	0	0	0	0	0	0	0	3	0	0	0	0	0
P14562	P14562	2	2	2	Lysosome-associated membrane glycoprotein 1	Lamp1	sp|P14562|LAMP1_RAT Lysosome-associated membrane glycoprotein 1 OS=Rattus norvegicus OX=10116 GN=Lamp1 PE=1 SV=1	1	2	2	2	2	0	1	0	0	0	0	0	0	0	0	0	0	0	0	0	0	0	0	0	0	0	0	0	1	0	0	0	0	0	0	0	0	0	2	0	1	0
Q68FS4	Q68FS4	13	13	13	Cytosol aminopeptidase	Lap3	sp|Q68FS4|AMPL_RAT Cytosol aminopeptidase OS=Rattus norvegicus OX=10116 GN=Lap3 PE=1 SV=1	1	13	13	13	0	0	0	0	0	3	0	0	0	0	0	0	0	0	0	0	0	0	0	0	0	0	0	1	0	0	10	8	0	0	0	0	0	0	0	0	0	0
P04642;H9N9H4;Q6AYX2;P19629	P04642	8;1;1;1	8;1;1;1	6;1;1;1	L-lactate dehydrogenase A chain	Ldha	sp|P04642|LDHA_RAT L-lactate dehydrogenase A chain OS=Rattus norvegicus OX=10116 GN=Ldha PE=1 SV=1	4	8	8	6	3	1	0	3	4	5	1	0	0	3	1	2	0	0	0	0	0	0	1	1	0	1	0	4	2	2	4	4	1	1	1	2	0	0	3	1	0	3
P42123	P42123	4	2	2	L-lactate dehydrogenase B chain	Ldhb	sp|P42123|LDHB_RAT L-lactate dehydrogenase B chain OS=Rattus norvegicus OX=10116 GN=Ldhb PE=1 SV=2	1	4	2	2	2	0	0	2	3	2	1	0	0	1	1	0	0	0	0	0	0	0	1	1	0	2	0	2	1	0	2	1	2	2	0	1	0	0	0	0	0	1
G3V7A5;P35952	G3V7A5;P35952	5;5	5;5	5;5	Low-density lipoprotein receptor	Ldlr	tr|G3V7A5|G3V7A5_RAT Low density lipoprotein receptor, isoform CRA_a OS=Rattus norvegicus OX=10116 GN=Ldlr PE=1 SV=1;sp|P35952|LDLR_RAT Low-density lipoprotein receptor OS=Rattus norvegicus OX=10116 GN=Ldlr PE=1 SV=1	2	5	5	5	2	2	0	0	0	0	0	0	0	0	0	0	0	0	0	0	0	0	0	1	0	0	0	0	1	2	0	0	0	0	0	0	0	0	2	2	0	0
O70513	O70513	7	7	7	Galectin-3-binding protein	Lgals3bp	sp|O70513|LG3BP_RAT Galectin-3-binding protein OS=Rattus norvegicus OX=10116 GN=Lgals3bp PE=1 SV=2	1	7	7	7	0	0	0	0	1	3	0	0	0	1	3	1	0	0	0	0	0	0	0	0	0	0	0	3	0	0	3	1	0	0	0	0	0	0	0	0	0	0
D3ZN61	D3ZN61	15	15	15		Lgi3	tr|D3ZN61|D3ZN61_RAT Leucine-rich repeat LGI family, member 3 OS=Rattus norvegicus OX=10116 GN=Lgi3 PE=4 SV=1	1	15	15	15	11	8	8	0	0	0	4	0	3	1	0	0	0	0	0	0	0	0	0	0	1	0	0	0	7	8	0	0	0	0	0	0	0	0	11	8	8	0
Q5PPG2;Q9R0J8	Q5PPG2;Q9R0J8	3;3	3;3	3;3	Legumain	Lgmn	tr|Q5PPG2|Q5PPG2_RAT Asparaginyl endopeptidase OS=Rattus norvegicus OX=10116 GN=Lgmn PE=1 SV=1;sp|Q9R0J8|LGMN_RAT Legumain OS=Rattus norvegicus OX=10116 GN=Lgmn PE=1 SV=1	2	3	3	3	0	3	2	0	0	0	0	0	0	0	0	0	0	0	0	0	0	0	0	0	0	0	0	0	0	1	0	0	0	0	0	0	0	0	0	3	2	0
G3V7U4;P70615	G3V7U4;P70615	2;2	2;2	2;2	Lamin-B1	Lmnb1	tr|G3V7U4|G3V7U4_RAT Lamin-B1 OS=Rattus norvegicus OX=10116 GN=Lmnb1 PE=1 SV=1;sp|P70615|LMNB1_RAT Lamin-B1 OS=Rattus norvegicus OX=10116 GN=Lmnb1 PE=1 SV=3	2	2	2	2	0	0	0	0	0	0	0	0	0	0	0	0	0	0	0	0	0	0	0	0	0	0	0	0	0	0	0	2	0	0	0	0	0	0	0	0	0	0
A0A0G2JY70;A0A0H2UHG7;D3ZZK1;A0A0G2K6L6;P60868	A0A0G2JY70;A0A0H2UHG7;D3ZZK1;A0A0G2K6L6;P60868	1;1;1;1;1	1;1;1;1;1	1;1;1;1;1	40S ribosomal protein S20	Rps20	tr|A0A0G2JY70|A0A0G2JY70_RAT 40S ribosomal protein S20 OS=Rattus norvegicus OX=10116 PE=1 SV=1;tr|A0A0H2UHG7|A0A0H2UHG7_RAT 40S ribosomal protein S20 OS=Rattus norvegicus OX=10116 GN=Rps20 PE=3 SV=1;tr|D3ZZK1|D3ZZK1_RAT 40S ribosomal protein S20 OS=Rattus	5	1	1	1	0	0	0	0	0	0	0	0	0	0	0	0	0	0	0	0	0	0	0	0	0	0	0	1	1	0	0	0	0	0	0	0	0	0	0	0	0	0
M0R9K1;Q5D059;P61980	M0R9K1;Q5D059;P61980	2;2;2	2;2;2	2;2;2	Heterogeneous nuclear ribonucleoprotein K	Hnrnpk	tr|M0R9K1|M0R9K1_RAT Heterogeneous nuclear ribonucleoprotein K OS=Rattus norvegicus OX=10116 GN=LOC100359916 PE=4 SV=2;tr|Q5D059|Q5D059_RAT Heterogeneous nuclear ribonucleoprotein K OS=Rattus norvegicus OX=10116 GN=Hnrnpk PE=1 SV=1;sp|P61980|HNRPK_RAT Hete	3	2	2	2	0	0	0	0	1	0	0	0	0	0	0	0	0	0	0	0	0	0	0	0	0	0	0	1	0	0	0	0	0	0	0	0	0	0	0	0	0	0
M0R757;P62630;F1M6C2;P62632	M0R757;P62630;F1M6C2;P62632	12;12;9;6	12;12;9;6	12;12;9;6	Elongation factor 1-alpha;Elongation factor 1-alpha 1;Elongation factor 1-alpha 2	Eef1a1	tr|M0R757|M0R757_RAT Elongation factor 1-alpha OS=Rattus norvegicus OX=10116 GN=LOC100360413 PE=3 SV=1;sp|P62630|EF1A1_RAT Elongation factor 1-alpha 1 OS=Rattus norvegicus OX=10116 GN=Eef1a1 PE=2 SV=1;tr|F1M6C2|F1M6C2_RAT Tr-type G domain-containing protei	4	12	12	12	3	1	2	2	3	5	0	0	0	2	2	1	0	0	0	0	0	0	5	2	2	3	3	7	6	6	9	6	3	4	2	1	1	1	3	1	2	2
D4A315;Q7M0E3	D4A315;Q7M0E3	3;3	2;2	2;2	Destrin	Dstn	tr|D4A315|D4A315_RAT Actin-depolymerizing factor OS=Rattus norvegicus OX=10116 PE=3 SV=2;sp|Q7M0E3|DEST_RAT Destrin OS=Rattus norvegicus OX=10116 GN=Dstn PE=1 SV=3	2	3	2	2	0	0	0	0	0	0	0	0	0	0	0	0	0	0	0	0	0	0	0	0	0	0	0	2	0	0	0	1	0	1	0	0	0	0	0	0	0	0
A0A0G2K654;M0R7B4;P15865;D4A3K5;P06349	A0A0G2K654;M0R7B4;P15865;D4A3K5	3;3;3;2;1	3;3;3;2;1	3;3;3;2;1	Histone H1.4;Histone H1.1	Hist1h1e	tr|A0A0G2K654|A0A0G2K654_RAT H1.2 linker histone, cluster member OS=Rattus norvegicus OX=10116 GN=Hist1h1c PE=1 SV=1;tr|M0R7B4|M0R7B4_RAT H1.3 linker histone, cluster member OS=Rattus norvegicus OX=10116 GN=Hist1h1d PE=1 SV=2;sp|P15865|H14_RAT Histone H1.4	5	3	3	3	1	1	1	1	1	0	0	0	0	0	1	0	0	0	0	0	0	0	0	0	0	1	1	1	1	1	0	2	0	0	0	0	0	0	1	1	1	1
A0A0G2K9W7;P98158	A0A0G2K9W7;P98158	2;2	2;2	2;2	Low-density lipoprotein receptor-related protein 2	Lrp2	tr|A0A0G2K9W7|A0A0G2K9W7_RAT Low-density lipoprotein receptor-related protein 2 OS=Rattus norvegicus OX=10116 GN=Lrp2 PE=1 SV=1;sp|P98158|LRP2_RAT Low-density lipoprotein receptor-related protein 2 OS=Rattus norvegicus OX=10116 GN=Lrp2 PE=1 SV=1	2	2	2	2	0	0	1	0	0	0	0	0	0	0	0	0	0	0	0	0	0	0	0	0	0	0	0	0	0	0	0	0	1	0	0	0	0	0	0	0	1	0
P0CC10	P0CC10	3	3	3	Leucine-rich repeat-containing protein 4B	Lrrc4b	sp|P0CC10|LRC4B_RAT Leucine-rich repeat-containing protein 4B OS=Rattus norvegicus OX=10116 GN=Lrrc4b PE=1 SV=1	1	3	3	3	0	0	0	0	0	0	0	0	0	0	0	0	0	0	0	0	0	0	0	0	0	0	0	0	0	3	0	0	0	0	0	0	0	0	0	0	0	0
G3V9N9;A0A0G2JW29	G3V9N9;A0A0G2JW29	5;5	5;5	5;5	alpha-1,2-Mannosidase	Man1a1	tr|G3V9N9|G3V9N9_RAT alpha-1,2-Mannosidase OS=Rattus norvegicus OX=10116 GN=Man1a1 PE=1 SV=1;tr|A0A0G2JW29|A0A0G2JW29_RAT alpha-1,2-Mannosidase OS=Rattus norvegicus OX=10116 GN=Man1a1 PE=1 SV=1	2	5	5	5	2	1	2	0	0	0	0	0	0	0	0	0	0	0	0	0	0	0	0	0	0	0	0	0	0	0	0	0	0	0	0	0	0	0	2	1	2	0
A0A0H2UHA1;Q8CHN8	A0A0H2UHA1;Q8CHN8	4;4	4;4	4;4	Mannan-binding lectin serine protease 1;Mannan-binding lectin serine protease 1 heavy chain;Mannan-binding lectin serine protease 1 light chain	Masp1	tr|A0A0H2UHA1|A0A0H2UHA1_RAT Mannan-binding lectin serine protease 1 OS=Rattus norvegicus OX=10116 GN=Masp1 PE=1 SV=1;sp|Q8CHN8|MASP1_RAT Mannan-binding lectin serine protease 1 OS=Rattus norvegicus OX=10116 GN=Masp1 PE=1 SV=2	2	4	4	4	1	4	2	0	0	0	0	0	0	0	0	0	0	0	0	0	0	0	0	0	0	0	0	0	1	2	0	0	0	0	0	0	0	0	1	4	2	0
D3ZMS3	D3ZMS3	3	3	3		Matn4	tr|D3ZMS3|D3ZMS3_RAT Matrilin 4 OS=Rattus norvegicus OX=10116 GN=Matn4 PE=4 SV=1	1	3	3	3	0	0	0	0	0	0	0	0	0	0	0	0	0	0	0	0	0	0	0	0	0	0	0	0	1	3	0	0	0	0	0	0	0	0	0	0	0	0
P02688;Q5XFW1	P02688	3;1	3;1	3;1	Myelin basic protein	Mbp	sp|P02688|MBP_RAT Myelin basic protein OS=Rattus norvegicus OX=10116 GN=Mbp PE=1 SV=3	2	3	3	3	2	2	2	0	0	0	0	0	0	0	0	0	0	0	0	0	0	0	0	0	0	0	0	0	0	0	0	0	0	0	0	0	0	0	2	2	2	0
D3ZJM7	D3ZJM7	2	2	2		Mcph1	tr|D3ZJM7|D3ZJM7_RAT Microcephalin OS=Rattus norvegicus OX=10116 GN=Mcph1 PE=1 SV=3	1	2	2	2	0	0	0	0	0	0	0	0	0	0	0	0	0	0	0	0	0	0	0	0	0	1	0	0	0	0	0	0	1	0	0	0	0	0	0	0	0	0
O88989	O88989	7	7	7	Malate dehydrogenase, cytoplasmic	Mdh1	sp|O88989|MDHC_RAT Malate dehydrogenase, cytoplasmic OS=Rattus norvegicus OX=10116 GN=Mdh1 PE=1 SV=3	1	7	7	7	0	1	0	0	3	2	0	0	0	0	0	0	0	0	0	0	0	0	0	0	0	0	0	0	3	2	3	1	1	1	0	0	0	0	0	1	0	0
P04636	P04636	11	11	11	Malate dehydrogenase, mitochondrial	Mdh2	sp|P04636|MDHM_RAT Malate dehydrogenase, mitochondrial OS=Rattus norvegicus OX=10116 GN=Mdh2 PE=1 SV=2	1	11	11	11	0	0	0	3	3	4	0	0	0	0	0	0	0	0	0	0	0	0	0	0	0	0	0	3	1	2	5	9	0	0	0	0	0	0	0	0	0	3
Q1PBJ1;A0A0G2K506;P70490	Q1PBJ1;A0A0G2K506;P70490	4;4;4	4;4;4	4;4;4	Lactadherin	Mfge8	tr|Q1PBJ1|Q1PBJ1_RAT Lactadherin OS=Rattus norvegicus OX=10116 GN=Mfge8 PE=1 SV=1;tr|A0A0G2K506|A0A0G2K506_RAT Lactadherin OS=Rattus norvegicus OX=10116 GN=Mfge8 PE=1 SV=1;sp|P70490|MFGM_RAT Lactadherin OS=Rattus norvegicus OX=10116 GN=Mfge8 PE=2 SV=1	3	4	4	4	1	0	1	0	0	0	0	0	0	0	0	0	0	0	0	0	0	0	0	1	1	0	0	0	1	3	0	0	0	0	0	0	0	0	1	0	1	0
A0A1W2Q6E9;A0A096MK30;O35763;A0A0G2K095;E9PT65;A0A0G2K890;P31977	A0A1W2Q6E9;A0A096MK30;O35763	6;6;5;2;2;2;2	6;6;5;2;2;2;2	6;6;5;2;2;2;2	Moesin	Msn	tr|A0A1W2Q6E9|A0A1W2Q6E9_RAT Moesin OS=Rattus norvegicus OX=10116 GN=Msn PE=1 SV=1;tr|A0A096MK30|A0A096MK30_RAT Moesin OS=Rattus norvegicus OX=10116 GN=Msn PE=1 SV=1;sp|O35763|MOES_RAT Moesin OS=Rattus norvegicus OX=10116 GN=Msn PE=1 SV=3	7	6	6	6	0	0	0	0	0	0	0	0	0	0	0	0	0	0	0	0	0	0	0	0	0	0	0	0	0	0	3	4	0	0	0	0	1	0	0	0	0	0
CON__P67983;D3ZHV3;P04355	CON__P67983;D3ZHV3;P04355	1;1;1	1;1;1	1;1;1	Metallothionein;Metallothionein-2	Mt1m	;tr|D3ZHV3|D3ZHV3_RAT Metallothionein OS=Rattus norvegicus OX=10116 GN=Mt1m PE=3 SV=1;sp|P04355|MT2_RAT Metallothionein-2 OS=Rattus norvegicus OX=10116 GN=Mt2 PE=1 SV=1	3	1	1	1	0	0	0	0	0	0	0	0	0	0	0	0	0	0	0	0	0	0	0	0	0	0	0	0	1	1	0	0	1	1	0	1	1	0	0	0	0	0
P56741	P56741	2	2	2	Myosin-binding protein C, cardiac-type	Mybpc3	sp|P56741|MYPC_RAT Myosin-binding protein C, cardiac-type OS=Rattus norvegicus OX=10116 GN=Mybpc3 PE=1 SV=2	1	2	2	2	0	0	0	0	0	0	0	0	0	0	0	0	0	0	0	0	0	0	0	0	0	0	0	0	0	0	0	0	0	0	0	2	0	0	0	0	0	0
F1LNF0	F1LNF0	1	1	1		Myh14	tr|F1LNF0|F1LNF0_RAT Myosin heavy chain 14 OS=Rattus norvegicus OX=10116 GN=Myh14 PE=1 SV=1	1	1	1	1	0	0	0	0	0	0	0	0	0	0	0	0	0	0	0	0	0	0	1	0	0	0	1	0	0	0	0	0	1	1	0	0	0	0	0	0	0	0
A0A0G2K9S4;A0A0G2K9X3;A0A0G2K4Y7;Q9QYF3	A0A0G2K9S4;A0A0G2K9X3;A0A0G2K4Y7;Q9QYF3	1;1;1;1	1;1;1;1	1;1;1;1	Unconventional myosin-Va	Myo5a	tr|A0A0G2K9S4|A0A0G2K9S4_RAT Unconventional myosin-Va OS=Rattus norvegicus OX=10116 GN=Myo5a PE=1 SV=1;tr|A0A0G2K9X3|A0A0G2K9X3_RAT Unconventional myosin-Va OS=Rattus norvegicus OX=10116 GN=Myo5a PE=1 SV=1;tr|A0A0G2K4Y7|A0A0G2K4Y7_RAT Unconventional myosin	4	1	1	1	0	0	0	0	0	0	0	0	0	0	0	0	0	0	0	0	0	0	0	0	0	0	0	0	0	0	0	1	0	0	0	1	0	0	0	0	0	0
B2RYX0;M0R9L0	B2RYX0;M0R9L0	3;3	3;3	3;3		Naca	tr|B2RYX0|B2RYX0_RAT Naca protein OS=Rattus norvegicus OX=10116 GN=Naca PE=1 SV=1;tr|M0R9L0|M0R9L0_RAT Nascent polypeptide-associated complex subunit alpha OS=Rattus norvegicus OX=10116 GN=Naca PE=1 SV=1	2	3	3	3	0	0	0	1	1	0	0	0	0	0	0	0	0	0	0	0	0	0	0	0	0	0	0	2	1	0	0	1	0	0	0	0	0	0	0	0	0	1
A0A0G2K0I3;Q80Z29	A0A0G2K0I3;Q80Z29	2;2	2;2	2;2	Nicotinamide phosphoribosyltransferase	Nampt	tr|A0A0G2K0I3|A0A0G2K0I3_RAT Nicotinamide phosphoribosyltransferase OS=Rattus norvegicus OX=10116 GN=Nampt PE=1 SV=1;sp|Q80Z29|NAMPT_RAT Nicotinamide phosphoribosyltransferase OS=Rattus norvegicus OX=10116 GN=Nampt PE=1 SV=1	2	2	2	2	0	0	0	0	1	1	0	0	0	0	0	0	0	0	0	0	0	0	0	0	0	0	0	0	0	0	0	1	0	0	0	0	0	0	0	0	0	0
F1LUV9;F1LNY3;P13596;A0A0G2K0M8	F1LUV9;F1LNY3;P13596;A0A0G2K0M8	10;10;10;7	10;10;10;7	10;10;10;7	Neural cell adhesion molecule 1	Ncam1	tr|F1LUV9|F1LUV9_RAT Neural cell adhesion molecule 1 OS=Rattus norvegicus OX=10116 GN=Ncam1 PE=1 SV=3;tr|F1LNY3|F1LNY3_RAT Neural cell adhesion molecule 1 OS=Rattus norvegicus OX=10116 GN=Ncam1 PE=1 SV=2;sp|P13596|NCAM1_RAT Neural cell adhesion molecule 1	4	10	10	10	9	6	9	0	0	0	3	1	0	0	1	0	0	0	0	0	0	0	0	0	0	0	0	0	3	4	1	0	0	0	0	0	0	0	9	6	9	0
P55067;G3V8R2;A0A0G2K4R4	P55067;G3V8R2	22;22;8	22;22;8	22;22;8	Neurocan core protein;150 kDa adult core glycoprotein	Ncan	sp|P55067|NCAN_RAT Neurocan core protein OS=Rattus norvegicus OX=10116 GN=Ncan PE=1 SV=1;tr|G3V8R2|G3V8R2_RAT Neurocan core protein OS=Rattus norvegicus OX=10116 GN=Ncan PE=1 SV=1	3	22	22	22	14	8	12	0	1	2	3	1	3	1	3	1	0	0	1	0	1	1	2	3	1	1	2	0	20	15	6	0	0	1	0	1	1	0	14	8	12	0
Q5U328;P13383	Q5U328;P13383	4;4	4;4	4;4	Nucleolin	Ncl	tr|Q5U328|Q5U328_RAT Nucleolin OS=Rattus norvegicus OX=10116 GN=Ncl PE=1 SV=1;sp|P13383|NUCL_RAT Nucleolin OS=Rattus norvegicus OX=10116 GN=Ncl PE=1 SV=3	2	4	4	4	0	0	0	1	0	0	0	0	0	0	0	0	0	0	0	0	0	0	0	0	0	0	0	1	0	1	1	2	0	0	1	1	0	0	0	0	0	1
P97603;F1M0Z6	P97603;F1M0Z6	7;5	7;5	7;5	Neogenin	Neo1	sp|P97603|NEO1_RAT Neogenin (Fragment) OS=Rattus norvegicus OX=10116 GN=Neo1 PE=1 SV=1;tr|F1M0Z6|F1M0Z6_RAT Neogenin OS=Rattus norvegicus OX=10116 GN=Neo1 PE=1 SV=2	2	7	7	7	3	2	2	0	0	0	1	0	0	0	0	0	0	0	0	0	0	0	0	0	0	0	0	0	6	3	0	0	0	0	0	0	0	0	3	2	2	0
D3ZNW5;D3ZW56;P97685	D3ZNW5;D3ZW56;P97685	37;36;29	37;36;29	37;36;29	Neurofascin	Nfasc	tr|D3ZNW5|D3ZNW5_RAT Neurofascin OS=Rattus norvegicus OX=10116 GN=Nfasc PE=1 SV=3;tr|D3ZW56|D3ZW56_RAT Neurofascin OS=Rattus norvegicus OX=10116 GN=Nfasc PE=1 SV=3;sp|P97685|NFASC_RAT Neurofascin OS=Rattus norvegicus OX=10116 GN=Nfasc PE=1 SV=2	3	37	37	37	22	16	17	2	2	3	10	2	4	5	3	3	0	0	0	0	0	0	0	0	0	0	0	0	24	31	0	0	0	0	0	0	0	0	22	16	17	2
F1LM84;P08460;A0A0G2K3C8;W4VSR4;B5DFC9	F1LM84	16;2;1;1;1	16;2;1;1;1	16;2;1;1;1		Nid1	tr|F1LM84|F1LM84_RAT Nidogen-1 OS=Rattus norvegicus OX=10116 GN=Nid1 PE=1 SV=1	5	16	16	16	1	2	2	0	0	0	0	0	0	0	0	0	0	0	0	0	0	0	0	0	0	0	0	0	4	11	0	0	0	0	0	0	0	0	1	2	2	0
A0A096MK63;D3ZDC0;F1LPZ8;Q62889	A0A096MK63;D3ZDC0;F1LPZ8;Q62889	2;2;2;2	2;2;2;2	2;2;2;2	Neuroligin-3	Nlgn3	tr|A0A096MK63|A0A096MK63_RAT Neuroligin-3 (Fragment) OS=Rattus norvegicus OX=10116 GN=Nlgn3 PE=4 SV=1;tr|D3ZDC0|D3ZDC0_RAT Neuroligin-3 OS=Rattus norvegicus OX=10116 GN=Nlgn3 PE=1 SV=1;tr|F1LPZ8|F1LPZ8_RAT Neuroligin 3, isoform CRA_a OS=Rattus norvegicus O	4	2	2	2	0	0	0	0	0	0	0	0	0	0	0	0	0	0	0	0	0	0	0	0	0	0	0	0	1	2	0	0	0	0	0	0	0	0	0	0	0	0
P19804	P19804	5	5	1	Nucleoside diphosphate kinase B	Nme2	sp|P19804|NDKB_RAT Nucleoside diphosphate kinase B OS=Rattus norvegicus OX=10116 GN=Nme2 PE=1 SV=1	1	5	5	1	1	0	1	1	3	3	0	0	0	1	1	0	0	0	0	0	0	0	0	0	2	0	1	3	2	2	5	4	0	1	2	0	0	2	1	0	1	1
P13084	P13084	1	1	1	Nucleophosmin	Npm1	sp|P13084|NPM_RAT Nucleophosmin OS=Rattus norvegicus OX=10116 GN=Npm1 PE=1 SV=1	1	1	1	1	0	0	0	0	0	0	0	0	0	0	0	0	0	0	0	0	0	0	0	0	0	0	0	1	0	0	1	1	0	0	0	0	0	0	0	0	0	0
D3ZDR9	D3ZDR9	2	2	2		Nrde2	tr|D3ZDR9|D3ZDR9_RAT NRDE-2, necessary for RNA interference, domain-containing OS=Rattus norvegicus OX=10116 GN=Nrde2 PE=1 SV=2	1	2	2	2	0	0	0	0	0	0	0	0	0	0	0	0	0	0	0	0	0	0	0	0	0	1	0	0	0	0	0	0	1	0	0	0	0	0	0	0	0	0
D3ZTM0;D3ZAD6;Q63374;Q63376;Q07310	D3ZTM0;D3ZAD6;Q63374	8;8;8;1;1	8;8;8;1;1	8;8;8;1;1	Neurexin-2	Nrxn2	tr|D3ZTM0|D3ZTM0_RAT Neurexin-2 OS=Rattus norvegicus OX=10116 GN=Nrxn2 PE=4 SV=4;tr|D3ZAD6|D3ZAD6_RAT Neurexin-2 OS=Rattus norvegicus OX=10116 GN=Nrxn2 PE=4 SV=3;sp|Q63374|NRX2A_RAT Neurexin-2 OS=Rattus norvegicus OX=10116 GN=Nrxn2 PE=1 SV=3	5	8	8	8	0	0	1	0	0	0	1	0	0	0	0	0	0	0	0	0	0	0	0	0	0	0	0	0	1	5	0	0	0	0	0	0	0	0	0	0	1	0
O08628;Q5RJN2	O08628;Q5RJN2	6;5	6;5	6;5	Procollagen C-endopeptidase enhancer 1	Pcolce	sp|O08628|PCOC1_RAT Procollagen C-endopeptidase enhancer 1 OS=Rattus norvegicus OX=10116 GN=Pcolce PE=1 SV=1;tr|Q5RJN2|Q5RJN2_RAT Pcolce protein OS=Rattus norvegicus OX=10116 GN=Pcolce PE=1 SV=1	2	6	6	6	4	4	3	4	4	6	0	0	0	5	5	6	0	0	0	0	0	0	0	0	0	1	0	0	0	0	0	0	1	0	0	0	0	0	4	4	3	4
F1LNB4;Q63415	F1LNB4;Q63415	1;1	1;1	1;1	Proprotein convertase subtilisin/kexin type 6	Pcsk6	tr|F1LNB4|F1LNB4_RAT Proprotein convertase subtilisin/kexin type 6 OS=Rattus norvegicus OX=10116 GN=Pcsk6 PE=3 SV=3;sp|Q63415|PCSK6_RAT Proprotein convertase subtilisin/kexin type 6 OS=Rattus norvegicus OX=10116 GN=Pcsk6 PE=1 SV=1	2	1	1	1	0	0	1	0	0	0	0	0	0	0	0	0	0	0	0	0	0	0	0	0	0	0	0	0	0	0	0	0	0	0	0	0	0	0	0	0	1	0
Q6P7C3;P28576	Q6P7C3;P28576	3;3	3;3	3;3	Platelet-derived growth factor subunit A	Pdgfa	tr|Q6P7C3|Q6P7C3_RAT Pdgfa protein OS=Rattus norvegicus OX=10116 GN=Pdgfa PE=2 SV=1;sp|P28576|PDGFA_RAT Platelet-derived growth factor subunit A OS=Rattus norvegicus OX=10116 GN=Pdgfa PE=2 SV=2	2	3	3	3	0	0	0	0	0	0	0	0	0	0	0	0	0	0	0	0	0	0	1	0	1	1	1	0	0	1	0	0	2	2	2	0	2	1	0	0	0	0
A0A0H2UHM5;P11598	A0A0H2UHM5;P11598	4;4	4;4	4;4	Protein disulfide-isomerase A3	Pdia3	tr|A0A0H2UHM5|A0A0H2UHM5_RAT Protein disulfide-isomerase OS=Rattus norvegicus OX=10116 GN=Pdia3 PE=1 SV=1;sp|P11598|PDIA3_RAT Protein disulfide-isomerase A3 OS=Rattus norvegicus OX=10116 GN=Pdia3 PE=1 SV=2	2	4	4	4	0	0	0	0	0	1	0	0	0	0	0	0	0	0	0	0	0	0	0	0	0	0	0	0	0	0	1	3	0	0	0	0	0	0	0	0	0	0
P62963	P62963	5	5	3	Profilin-1	Pfn1	sp|P62963|PROF1_RAT Profilin-1 OS=Rattus norvegicus OX=10116 GN=Pfn1 PE=1 SV=2	1	5	5	3	0	0	0	0	2	0	0	0	0	0	0	0	0	0	0	0	0	0	0	0	1	0	0	1	0	0	1	1	0	2	0	0	0	0	0	0	0	0
D3ZDU5;Q9EPC6	D3ZDU5;Q9EPC6	1;1	1;1	1;1	Profilin;Profilin-2	Pfn2	tr|D3ZDU5|D3ZDU5_RAT Profilin OS=Rattus norvegicus OX=10116 GN=Pfn2 PE=3 SV=1;sp|Q9EPC6|PROF2_RAT Profilin-2 OS=Rattus norvegicus OX=10116 GN=Pfn2 PE=1 SV=3	2	1	1	1	0	0	0	0	1	0	0	0	0	0	0	0	0	0	0	0	0	0	0	0	0	0	0	0	1	0	0	0	0	0	0	0	0	0	0	0	0	0
P25113	P25113	2	2	2	Phosphoglycerate mutase 1	Pgam1	sp|P25113|PGAM1_RAT Phosphoglycerate mutase 1 OS=Rattus norvegicus OX=10116 GN=Pgam1 PE=1 SV=4	1	2	2	2	0	0	0	0	0	1	0	0	0	0	0	0	0	0	0	0	0	0	0	0	0	0	0	0	0	0	0	1	0	0	0	0	0	0	0	0	0	0
P11980;A0A0G2JVG3;M0RD14;A0A0H2UI07;P12928	P11980;A0A0G2JVG3;M0RD14	10;8;6;1;1	10;8;6;1;1	10;8;6;1;1	Pyruvate kinase PKM;Pyruvate kinase	Pkm	sp|P11980|KPYM_RAT Pyruvate kinase PKM OS=Rattus norvegicus OX=10116 GN=Pkm PE=1 SV=3;tr|A0A0G2JVG3|A0A0G2JVG3_RAT Pyruvate kinase OS=Rattus norvegicus OX=10116 GN=Pkm PE=1 SV=1;tr|M0RD14|M0RD14_RAT Pyruvate kinase OS=Rattus norvegicus OX=10116 GN=LOC10036	5	10	10	10	0	0	0	0	0	1	0	0	0	0	0	0	0	0	0	0	0	0	0	0	0	1	0	4	1	1	2	3	0	1	0	0	0	0	0	0	0	0
D3ZQ74;Q63321	D3ZQ74;Q63321	1;1	1;1	1;1	Procollagen-lysine,2-oxoglutarate 5-dioxygenase 1	Plod1	tr|D3ZQ74|D3ZQ74_RAT Procollagen-lysine 5-dioxygenase OS=Rattus norvegicus OX=10116 GN=Plod1 PE=1 SV=2;sp|Q63321|PLOD1_RAT Procollagen-lysine,2-oxoglutarate 5-dioxygenase 1 OS=Rattus norvegicus OX=10116 GN=Plod1 PE=1 SV=1	2	1	1	1	0	1	0	0	0	0	0	0	0	0	0	0	0	0	0	0	0	0	0	0	0	0	0	0	0	0	0	0	0	0	0	0	0	0	0	1	0	0
Q5U367	Q5U367	2	2	2	Procollagen-lysine,2-oxoglutarate 5-dioxygenase 3	Plod3	sp|Q5U367|PLOD3_RAT Multifunctional procollagen lysine hydroxylase and glycosyltransferase LH3 OS=Rattus norvegicus OX=10116 GN=Plod3 PE=1 SV=1	1	2	2	2	1	0	1	0	0	0	0	0	0	0	0	0	0	0	0	0	0	0	0	0	0	0	0	0	1	1	0	0	0	0	0	0	0	0	1	0	1	0
P60203	P60203	5	5	5	Myelin proteolipid protein	Plp1	sp|P60203|MYPR_RAT Myelin proteolipid protein OS=Rattus norvegicus OX=10116 GN=Plp1 PE=1 SV=2	1	5	5	5	5	3	3	0	0	1	2	0	0	1	0	0	0	0	0	0	0	0	0	0	0	0	0	0	2	3	0	0	0	0	0	0	0	0	5	3	3	0
G3V8A7;P27657	G3V8A7;P27657	21;19	21;19	21;19	Triacylglycerol lipase;Pancreatic triacylglycerol lipase	Pnlip	tr|G3V8A7|G3V8A7_RAT Triacylglycerol lipase OS=Rattus norvegicus OX=10116 GN=Pnlip PE=3 SV=1;sp|P27657|LIPP_RAT Pancreatic triacylglycerol lipase OS=Rattus norvegicus OX=10116 GN=Pnlip PE=1 SV=1	2	21	21	21	17	15	17	2	3	1	14	6	7	4	9	5	0	1	0	1	2	1	3	3	2	1	1	0	18	19	0	0	0	0	1	0	0	0	17	15	17	2
A0A0G2K1P0;P10111;A0A0G2K2E4;M0RCZ9	A0A0G2K1P0;P10111;A0A0G2K2E4	3;3;2;1	3;3;2;1	3;3;2;1	Peptidyl-prolyl cis-trans isomerase A;Peptidyl-prolyl cis-trans isomerase A, N-terminally processed	Ppia	tr|A0A0G2K1P0|A0A0G2K1P0_RAT Peptidyl-prolyl cis-trans isomerase OS=Rattus norvegicus OX=10116 GN=Ppia PE=1 SV=1;sp|P10111|PPIA_RAT Peptidyl-prolyl cis-trans isomerase A OS=Rattus norvegicus OX=10116 GN=Ppia PE=1 SV=2;tr|A0A0G2K2E4|A0A0G2K2E4_RAT Peptidyl-	4	3	3	3	0	1	0	1	1	2	1	0	0	1	0	1	1	0	0	0	1	0	1	0	1	1	1	2	1	2	1	2	1	1	2	1	1	1	0	1	0	1
D3ZSF3	D3ZSF3	1	1	1		PPIase	tr|D3ZSF3|D3ZSF3_RAT Peptidyl-prolyl cis-trans isomerase OS=Rattus norvegicus OX=10116 PE=3 SV=1	1	1	1	1	0	0	0	0	0	1	0	0	0	0	0	0	0	0	0	0	0	0	0	0	0	0	0	0	0	0	0	1	0	0	0	0	0	0	0	0	0	0
P24368	P24368	5	5	5	Peptidyl-prolyl cis-trans isomerase B	Ppib	sp|P24368|PPIB_RAT Peptidyl-prolyl cis-trans isomerase B OS=Rattus norvegicus OX=10116 GN=Ppib PE=1 SV=3	1	5	5	5	1	0	0	0	3	0	0	0	0	0	0	0	0	0	0	0	0	0	0	1	0	1	0	1	2	1	4	2	1	0	0	0	0	0	1	0	0	0
P13852	P13852	4	4	4	Major prion protein	Prnp	sp|P13852|PRIO_RAT Major prion protein OS=Rattus norvegicus OX=10116 GN=Prnp PE=1 SV=2	1	4	4	4	2	1	1	0	0	0	1	0	0	0	0	0	0	0	0	0	0	0	0	0	0	0	0	0	0	1	0	0	0	0	0	0	0	0	2	1	1	0
P17220	P17220	2	2	2	Proteasome subunit alpha type-2	Psma2	sp|P17220|PSA2_RAT Proteasome subunit alpha type-2 OS=Rattus norvegicus OX=10116 GN=Psma2 PE=1 SV=3	1	2	2	2	0	0	0	1	2	2	0	0	0	0	0	0	0	0	0	0	0	0	0	0	0	0	0	1	0	1	2	1	0	0	0	0	0	0	0	0	0	1
P18422	P18422	1	1	1	Proteasome subunit alpha type-3	Psma3	sp|P18422|PSA3_RAT Proteasome subunit alpha type-3 OS=Rattus norvegicus OX=10116 GN=Psma3 PE=1 SV=3	1	1	1	1	0	0	0	1	0	1	0	0	0	0	0	0	0	0	0	0	0	0	0	0	0	0	0	1	0	0	0	1	0	0	0	0	0	0	0	0	0	1
P21670	P21670	2	2	2	Proteasome subunit alpha type-4	Psma4	sp|P21670|PSA4_RAT Proteasome subunit alpha type-4 OS=Rattus norvegicus OX=10116 GN=Psma4 PE=1 SV=1	1	2	2	2	0	0	0	0	0	1	0	0	0	0	0	0	0	0	0	0	0	0	0	0	0	0	0	0	0	0	1	0	0	0	0	0	0	0	0	0	0	0
P60901;A0A0G2K0D7	P60901;A0A0G2K0D7	5;4	5;4	5;4	Proteasome subunit alpha type-6	Psma6	sp|P60901|PSA6_RAT Proteasome subunit alpha type-6 OS=Rattus norvegicus OX=10116 GN=Psma6 PE=1 SV=1;tr|A0A0G2K0D7|A0A0G2K0D7_RAT Proteasome subunit alpha type-6 OS=Rattus norvegicus OX=10116 GN=Psma6 PE=1 SV=1	2	5	5	5	0	0	0	1	3	2	0	0	0	0	0	0	0	0	0	0	0	0	0	0	0	0	0	1	1	1	2	1	0	0	0	0	0	0	0	0	0	1
A0A0G2K0W9;F1M6I7;P48004	A0A0G2K0W9;F1M6I7;P48004	2;2;1	2;2;1	2;2;1	Proteasome subunit alpha type;Proteasome subunit alpha type-7	Psma8	tr|A0A0G2K0W9|A0A0G2K0W9_RAT Proteasome subunit alpha type OS=Rattus norvegicus OX=10116 GN=Psma7 PE=1 SV=1;tr|F1M6I7|F1M6I7_RAT Proteasome subunit alpha type OS=Rattus norvegicus OX=10116 GN=Psma8 PE=3 SV=2;sp|P48004|PSA7_RAT Proteasome subunit alpha type	3	2	2	2	0	0	0	0	1	1	0	0	0	0	0	0	0	0	0	0	0	0	0	0	0	0	0	0	1	0	2	2	0	0	0	0	0	0	0	0	0	0
Q6PDW4;P18421	Q6PDW4;P18421	3;3	3;3	3;3	Proteasome subunit beta type;Proteasome subunit beta type-1	Psmb1	tr|Q6PDW4|Q6PDW4_RAT Proteasome subunit beta OS=Rattus norvegicus OX=10116 GN=Psmb1 PE=1 SV=1;sp|P18421|PSB1_RAT Proteasome subunit beta type-1 OS=Rattus norvegicus OX=10116 GN=Psmb1 PE=1 SV=3	2	3	3	3	0	0	0	0	1	1	0	0	0	0	0	0	0	0	0	0	0	0	0	0	0	0	0	0	0	0	0	2	0	0	0	0	0	0	0	0	0	0
P63090	P63090	5	5	5	Pleiotrophin	Ptn	sp|P63090|PTN_RAT Pleiotrophin OS=Rattus norvegicus OX=10116 GN=Ptn PE=1 SV=1	1	5	5	5	3	4	2	0	0	0	0	0	0	1	2	0	0	0	0	0	0	0	3	3	2	3	3	3	4	4	3	3	0	1	1	1	1	2	3	4	2	0
M0RB22	M0RB22	3	2	2		Ptprd	tr|M0RB22|M0RB22_RAT Protein-tyrosine-phosphatase OS=Rattus norvegicus OX=10116 GN=Ptprd PE=1 SV=2	1	3	2	2	1	1	1	0	0	0	0	0	0	0	0	0	0	0	0	0	0	0	0	0	0	0	0	0	0	1	0	0	0	0	0	0	0	0	1	1	1	0
A0A0G2JT62;G3V8P4;Q64604	A0A0G2JT62;G3V8P4;Q64604	3;3;2	3;3;2	2;2;1	Protein-tyrosine-phosphatase;Receptor-type tyrosine-protein phosphatase F	Ptprf	tr|A0A0G2JT62|A0A0G2JT62_RAT Protein-tyrosine-phosphatase OS=Rattus norvegicus OX=10116 GN=Ptprf PE=1 SV=1;tr|G3V8P4|G3V8P4_RAT Protein-tyrosine-phosphatase OS=Rattus norvegicus OX=10116 GN=Ptprf PE=1 SV=1;sp|Q64604|PTPRF_RAT Receptor-type tyrosine-protein	3	3	3	2	0	0	0	0	0	0	0	0	0	0	0	0	0	0	0	0	0	0	0	0	0	0	0	0	1	2	0	0	0	0	0	0	0	0	0	0	0	0
Q64605;M0R711	Q64605;M0R711	2;1	2;1	2;1	Receptor-type tyrosine-protein phosphatase S;Protein-tyrosine-phosphatase	Ptprs	sp|Q64605|PTPRS_RAT Receptor-type tyrosine-protein phosphatase S OS=Rattus norvegicus OX=10116 GN=Ptprs PE=1 SV=2;tr|M0R711|M0R711_RAT Protein-tyrosine-phosphatase OS=Rattus norvegicus OX=10116 GN=Ptprs PE=1 SV=2	2	2	2	2	0	0	0	0	0	0	0	0	0	0	0	0	0	0	0	0	0	0	0	1	0	0	0	0	2	1	0	0	0	0	0	0	0	0	0	0	0	0
Q62656;F1LMY3	Q62656;F1LMY3	19;18	19;18	19;18	Receptor-type tyrosine-protein phosphatase zeta;Protein-tyrosine-phosphatase	Ptprz1	sp|Q62656|PTPRZ_RAT Receptor-type tyrosine-protein phosphatase zeta OS=Rattus norvegicus OX=10116 GN=Ptprz1 PE=1 SV=1;tr|F1LMY3|F1LMY3_RAT Protein-tyrosine-phosphatase OS=Rattus norvegicus OX=10116 GN=Ptprz1 PE=1 SV=3	2	19	19	19	4	6	4	2	6	4	2	0	2	3	6	3	1	0	3	1	0	3	5	6	7	4	2	5	11	13	14	4	3	3	4	1	0	3	4	6	4	2
Q6IUU3	Q6IUU3	2	2	2	Sulfhydryl oxidase 1	Qsox1	sp|Q6IUU3|QSOX1_RAT Sulfhydryl oxidase 1 OS=Rattus norvegicus OX=10116 GN=Qsox1 PE=1 SV=1	1	2	2	2	1	0	1	0	0	0	0	0	0	0	0	0	0	0	0	0	0	0	0	0	0	0	0	0	0	1	0	0	0	0	0	0	0	0	1	0	1	0
P62828;Q66H11;Q8K586	P62828;Q66H11;Q8K586	4;3;3	4;3;3	4;3;3	GTP-binding nuclear protein Ran;GTP-binding nuclear protein Ran, testis-specific isoform	Ran	sp|P62828|RAN_RAT GTP-binding nuclear protein Ran OS=Rattus norvegicus OX=10116 GN=Ran PE=1 SV=3;tr|Q66H11|Q66H11_RAT GTP-binding nuclear protein Ran OS=Rattus norvegicus OX=10116 GN=RGD1306195 PE=2 SV=1;sp|Q8K586|RANT_RAT GTP-binding nuclear protein Ran,	3	4	4	4	0	0	0	0	0	0	0	0	0	0	0	0	0	0	0	0	0	0	0	0	0	0	0	2	3	0	1	0	1	0	0	0	1	0	0	0	0	0
Q62636;P62836	Q62636;P62836	1;1	1;1	1;1	Ras-related protein Rap-1b;Ras-related protein Rap-1A	Rap1b	sp|Q62636|RAP1B_RAT Ras-related protein Rap-1b OS=Rattus norvegicus OX=10116 GN=Rap1b PE=1 SV=2;sp|P62836|RAP1A_RAT Ras-related protein Rap-1A OS=Rattus norvegicus OX=10116 GN=Rap1a PE=1 SV=1	2	1	1	1	0	0	1	0	0	0	0	0	0	0	0	0	0	0	0	0	0	0	0	0	0	0	0	0	0	0	0	0	0	0	0	1	0	0	0	0	1	0
M0R6Y8;P16617;Q5XIV1	M0R6Y8;P16617;Q5XIV1	2;2;1	2;2;1	2;2;1	Phosphoglycerate kinase;Phosphoglycerate kinase 1	Pgk1	tr|M0R6Y8|M0R6Y8_RAT Phosphoglycerate kinase OS=Rattus norvegicus OX=10116 GN=RGD1560402 PE=3 SV=1;sp|P16617|PGK1_RAT Phosphoglycerate kinase 1 OS=Rattus norvegicus OX=10116 GN=Pgk1 PE=1 SV=2;tr|Q5XIV1|Q5XIV1_RAT Phosphoglycerate kinase OS=Rattus norvegicu	3	2	2	2	0	0	0	0	0	0	0	0	0	0	0	0	0	0	0	0	0	0	0	1	0	0	0	1	0	0	0	0	1	1	0	0	0	0	0	0	0	0
A0A096MJY8;D3ZKB6;Q5XI22	A0A096MJY8;D3ZKB6;Q5XI22	1;1;1	1;1;1	1;1;1	Acetyl-CoA acetyltransferase, cytosolic	Acat2	tr|A0A096MJY8|A0A096MJY8_RAT Acetyl-CoA acetyltransferase 2-like 1 OS=Rattus norvegicus OX=10116 GN=Acat2l1 PE=3 SV=1;tr|D3ZKB6|D3ZKB6_RAT Acetyl-CoA acetyltransferase 2-like 1 OS=Rattus norvegicus OX=10116 GN=Acat2l1 PE=3 SV=3;sp|Q5XI22|THIC_RAT Acetyl-Co	3	1	1	1	0	0	0	1	0	0	0	0	0	0	0	0	0	0	0	0	0	0	0	0	0	0	0	0	0	0	0	1	0	0	0	0	0	0	0	0	0	1
M0R660;P04797;M0R590;D3ZGY4;E9PTN6;E9PTV9;A0A0G2K8S2;D3ZEN2;F1M2N4;D3ZME3;D3ZWV2;A0A0G2K7M1;Q498M9;A0A0G2JYY8;B1WBQ8;Q9ESV6	M0R660;P04797;M0R590;D3ZGY4;E9PTN6	6;6;5;5;3;2;2;1;1;1;1;1;1;1;1;1	6;6;5;5;3;2;2;1;1;1;1;1;1;1;1;1	5;5;4;4;2;1;1;0;0;1;1;1;0;1;1;1	Glyceraldehyde-3-phosphate dehydrogenase	Gapdh	tr|M0R660|M0R660_RAT Glyceraldehyde-3-phosphate dehydrogenase OS=Rattus norvegicus OX=10116 PE=1 SV=1;sp|P04797|G3P_RAT Glyceraldehyde-3-phosphate dehydrogenase OS=Rattus norvegicus OX=10116 GN=Gapdh PE=1 SV=3;tr|M0R590|M0R590_RAT Glyceraldehyde-3-phosphat	16	6	6	5	2	1	0	1	2	1	0	0	0	1	0	0	0	0	0	0	0	0	1	1	1	2	3	3	3	2	3	2	3	3	0	3	2	0	2	1	0	1
Q03336	Q03336	1	1	1	Regucalcin	Rgn	sp|Q03336|RGN_RAT Regucalcin OS=Rattus norvegicus OX=10116 GN=Rgn PE=1 SV=3	1	1	1	1	0	0	0	0	0	0	0	0	0	0	0	0	0	0	0	0	0	0	0	0	0	0	0	0	0	0	0	0	1	1	0	1	1	0	0	0	0	0
P62907;D3Z9F6	P62907;D3Z9F6	2;1	2;1	2;1	60S ribosomal protein L10a;Ribosomal protein	Rpl10a	sp|P62907|RL10A_RAT 60S ribosomal protein L10a OS=Rattus norvegicus OX=10116 GN=Rpl10a PE=1 SV=2;tr|D3Z9F6|D3Z9F6_RAT Ribosomal protein OS=Rattus norvegicus OX=10116 GN=LOC103690888 PE=3 SV=1	2	2	2	2	0	0	0	0	0	0	0	0	0	0	0	0	0	0	0	0	0	0	0	0	0	0	0	0	0	0	0	2	0	0	0	0	0	0	0	0	0	0
M0R4B6;A0A140TAC5;P23358;D3ZJE2;D4A8N3	M0R4B6;A0A140TAC5;P23358;D3ZJE2	3;3;3;2;1	3;3;3;2;1	3;3;3;2;1	60S ribosomal protein L12	Rpl12	tr|M0R4B6|M0R4B6_RAT 60S ribosomal protein L12 OS=Rattus norvegicus OX=10116 GN=LOC102555453 PE=3 SV=1;tr|A0A140TAC5|A0A140TAC5_RAT 60S ribosomal protein L12 OS=Rattus norvegicus OX=10116 GN=Rpl12 PE=3 SV=1;sp|P23358|RL12_RAT 60S ribosomal protein L12 OS=R	5	3	3	3	0	0	0	1	0	1	0	0	0	0	0	0	0	0	0	0	0	0	0	0	0	0	0	0	1	1	2	2	0	0	0	0	0	0	0	0	0	1
P19945	P19945	2	2	2	60S acidic ribosomal protein P0	Rplp0	sp|P19945|RLA0_RAT 60S acidic ribosomal protein P0 OS=Rattus norvegicus OX=10116 GN=Rplp0 PE=1 SV=2	1	2	2	2	0	0	0	0	0	1	0	0	0	0	0	0	0	0	0	0	0	0	0	0	0	0	0	1	0	1	2	0	0	0	0	0	0	0	0	0	0	0
F1LU69;F1LML2;P62986;P62982;P0CG51;Q63429;F1M927	F1LU69;F1LML2;P62986;P62982;P0CG51;Q63429	3;3;3;3;3;3;1	3;3;3;3;3;3;1	3;3;3;3;3;3;1	Ubiquitin-60S ribosomal protein L40;Ubiquitin;60S ribosomal protein L40;Ubiquitin-40S ribosomal protein S27a;Ubiquitin;40S ribosomal protein S27a;Polyubiquitin-B;Ubiquitin;Polyubiquitin-C;Ubiquitin;Ubiquitin-related	Rps27l3	tr|F1LU69|F1LU69_RAT Ubiquitin carboxyl extension protein 80 OS=Rattus norvegicus OX=10116 GN=Rps27a-ps28 PE=3 SV=3;tr|F1LML2|F1LML2_RAT Polyubiquitin-C OS=Rattus norvegicus OX=10116 GN=Ubc PE=4 SV=1;sp|P62986|RL40_RAT Ubiquitin-60S ribosomal protein L40 O	7	3	3	3	1	0	1	2	1	0	0	0	0	0	0	0	0	0	0	0	0	0	0	1	0	1	1	1	2	3	1	1	0	0	0	0	0	1	1	0	1	2
A0A0G2K8G8;A0A0G2K4X1;A0A0G2K1E1;E9PSS8;Q6MGB9;A0A0G2K2E1;F1M9F3;A0A0G2K4S5;D3ZQG9;A0A0G2K8R6;E9PTZ7;E9PTZ9;D3ZKI0;Q861Q1;D4A0E0;Q95II0;A0A0G2K0R1;F7F5U0;F7EWE4;M0R866;Q4FZX6;Q6MG34;F1M115;D3ZKH0;A0A0G2JZI7;G3V627;Q6MFY2;A0A0G2K7F4;F1LQF2	A0A0G2K8G8;A0A0G2K4X1;A0A0G2K1E1;E9PSS8;Q6MGB9;A0A0G2K2E1;F1M9F3;A0A0G2K4S5;D3ZQG9;A0A0G2K8R6;E9PTZ7;E9PTZ9;D3ZKI0	4;4;3;3;3;3;2;2;2;2;2;2;2;1;1;1;1;1;1;1;1;1;1;1;1;1;1;1;1	2;2;1;1;1;1;1;1;1;1;1;1;1;0;0;1;1;1;0;0;0;0;1;1;1;1;1;1;1	0;0;0;0;0;0;0;0;0;0;0;0;0;0;0;0;0;0;0;0;0;0;0;0;0;0;0;0;0		RT1-A1	tr|A0A0G2K8G8|A0A0G2K8G8_RAT RT1 class Ia, locus A1 OS=Rattus norvegicus OX=10116 GN=RT1-A1 PE=1 SV=1;tr|A0A0G2K4X1|A0A0G2K4X1_RAT RT1 class Ia, locus A1 OS=Rattus norvegicus OX=10116 GN=RT1-A1 PE=1 SV=1;tr|A0A0G2K1E1|A0A0G2K1E1_RAT RT1 class Ia, locus A1	29	4	2	0	0	0	0	2	1	1	0	0	0	2	0	1	0	0	0	0	0	0	0	0	0	1	1	1	0	0	1	1	0	0	0	0	0	0	0	0	0	1
P15978	P15978	5	5	1	Class I histocompatibility antigen, Non-RT1.A alpha-1 chain	RT1-Aw2	sp|P15978|HA11_RAT Class I histocompatibility antigen, Non-RT1.A alpha-1 chain OS=Rattus norvegicus OX=10116 GN=RT1-Aw2 PE=1 SV=1	1	5	5	1	0	0	0	3	2	1	0	0	0	1	0	0	0	0	0	0	0	0	0	0	0	0	0	0	0	0	0	1	0	0	0	0	0	0	0	0	0	3
A0A0G2JVG0;Q5RJZ1	A0A0G2JVG0;Q5RJZ1	2;2	2;2	2;2	Regulator of telomere elongation helicase 1	Rtel1	tr|A0A0G2JVG0|A0A0G2JVG0_RAT Regulator of telomere elongation helicase 1 OS=Rattus norvegicus OX=10116 GN=Rtel1 PE=3 SV=1;sp|Q5RJZ1|RTEL1_RAT Regulator of telomere elongation helicase 1 OS=Rattus norvegicus OX=10116 GN=Rtel1 PE=2 SV=2	2	2	2	2	0	0	0	0	0	0	0	0	0	1	0	0	0	0	0	0	0	0	0	0	0	0	0	0	0	0	1	0	0	0	0	0	0	0	0	0	0	0
D4A1D3	D4A1D3	2	2	2		Sacs	tr|D4A1D3|D4A1D3_RAT Sacsin molecular chaperone OS=Rattus norvegicus OX=10116 GN=Sacs PE=1 SV=2	1	2	2	2	1	1	1	1	1	1	1	1	1	1	1	1	1	1	1	1	1	1	1	1	1	1	1	1	1	1	1	1	1	1	1	1	2	1	1	1	1	1
Q9Z0K6	Q9Z0K6	3	3	3	Scrapie-responsive protein 1	Scrg1	sp|Q9Z0K6|SCRG1_RAT Scrapie-responsive protein 1 OS=Rattus norvegicus OX=10116 GN=Scrg1 PE=3 SV=1	1	3	3	3	1	0	1	0	0	0	0	0	1	0	1	0	0	0	0	0	0	0	0	0	0	0	0	0	0	0	0	0	0	0	0	0	0	0	1	0	1	0
Q9JI92	Q9JI92	3	3	3	Syntenin-1	Sdcbp	sp|Q9JI92|SDCB1_RAT Syntenin-1 OS=Rattus norvegicus OX=10116 GN=Sdcbp PE=1 SV=1	1	3	3	3	1	1	2	0	0	0	0	0	0	0	0	0	0	0	0	0	0	0	0	0	2	0	0	0	2	1	0	0	0	0	0	0	0	0	1	1	2	0
Q63548	Q63548	4	4	4	Semaphorin-3A	Sema3a	sp|Q63548|SEM3A_RAT Semaphorin-3A OS=Rattus norvegicus OX=10116 GN=Sema3a PE=2 SV=1	1	4	4	4	0	0	0	0	0	0	0	0	0	0	0	0	0	0	0	0	0	0	0	0	0	0	0	0	3	1	1	0	0	0	0	0	0	0	0	0	0	0
F1MAG8	F1MAG8	11	11	11		Sema3d	tr|F1MAG8|F1MAG8_RAT Semaphorin 3D OS=Rattus norvegicus OX=10116 GN=Sema3d PE=3 SV=1	1	11	11	11	3	5	1	0	0	1	2	1	0	1	0	0	0	0	0	0	0	0	0	0	0	0	0	0	2	3	0	0	0	0	0	0	0	0	3	5	1	0
A0A0G2K7J5;D3ZTD8	A0A0G2K7J5;D3ZTD8	6;6	6;6	5;5	Semaphorin-5A	Sema5a	tr|A0A0G2K7J5|A0A0G2K7J5_RAT Semaphorin-5A OS=Rattus norvegicus OX=10116 GN=Sema5a PE=4 SV=1;sp|D3ZTD8|SEM5A_RAT Semaphorin-5A OS=Rattus norvegicus OX=10116 GN=Sema5a PE=1 SV=1	2	6	6	5	1	1	1	0	0	0	0	0	0	0	0	0	0	0	0	0	0	0	0	0	0	0	0	0	1	5	0	0	0	0	0	0	0	0	1	1	1	0
D4AEM7	D4AEM7	4	3	3		Sema5b	tr|D4AEM7|D4AEM7_RAT Semaphorin 5B OS=Rattus norvegicus OX=10116 GN=Sema5b PE=4 SV=3	1	4	3	3	2	0	1	0	0	0	0	0	0	0	0	0	0	0	0	0	0	0	0	0	0	0	0	0	1	1	0	0	0	0	0	0	0	0	2	0	1	0
D3ZAX7;D3ZAG0	D3ZAX7;D3ZAG0	6;6	6;6	6;6		Sema6a	tr|D3ZAX7|D3ZAX7_RAT Semaphorin 6A OS=Rattus norvegicus OX=10116 GN=Sema6a PE=4 SV=1;tr|D3ZAG0|D3ZAG0_RAT Sema domain, transmembrane domain (TM), and cytoplasmic domain, (Semaphorin) 6A (Predicted), isoform CRA_a OS=Rattus norvegicus OX=10116 GN=Sema6a PE=	2	6	6	6	5	3	2	0	0	0	0	0	0	0	0	0	0	0	0	0	0	0	0	0	0	0	0	0	1	0	0	0	0	0	0	0	0	0	5	3	2	0
A0A0G2JZC4;D3ZDA2	A0A0G2JZC4;D3ZDA2	3;2	3;2	3;2		Sema6d	tr|A0A0G2JZC4|A0A0G2JZC4_RAT Semaphorin 6D OS=Rattus norvegicus OX=10116 GN=Sema6d PE=1 SV=1;tr|D3ZDA2|D3ZDA2_RAT Sema domain, transmembrane domain (TM), and cytoplasmic domain, (Semaphorin) 6D (Predicted), isoform CRA_a OS=Rattus norvegicus OX=10116 GN=Se	2	3	3	3	0	0	2	0	0	0	0	0	0	0	0	0	0	0	0	0	0	0	0	0	0	0	0	0	2	0	0	0	0	0	0	0	0	0	0	0	2	0
D3ZQP6	D3ZQP6	9	9	9		Sema7a	tr|D3ZQP6|D3ZQP6_RAT Sema domain, immunoglobulin domain (Ig), and GPI membrane anchor, (Semaphorin) 7A (Predicted) OS=Rattus norvegicus OX=10116 GN=Sema7a PE=1 SV=1	1	9	9	9	4	5	5	0	0	0	0	0	0	0	0	0	0	0	0	0	0	0	0	1	0	0	0	0	1	1	0	0	0	0	0	0	0	0	4	5	5	0
D3ZDH8;D3ZT07;Q9JJM9	D3ZDH8;D3ZT07;Q9JJM9	1;1;1	1;1;1	1;1;1	Septin-5	Septin5	tr|D3ZDH8|D3ZDH8_RAT Septin OS=Rattus norvegicus OX=10116 GN=Sept5 PE=1 SV=1;tr|D3ZT07|D3ZT07_RAT Septin OS=Rattus norvegicus OX=10116 GN=Sept5 PE=1 SV=2;sp|Q9JJM9|SEPT5_RAT Septin-5 OS=Rattus norvegicus OX=10116 GN=Septin5 PE=1 SV=2	3	1	1	1	1	0	1	1	1	1	1	0	1	0	0	0	1	1	0	0	1	1	1	0	0	0	0	0	1	0	1	0	0	1	1	1	0	1	1	0	1	1
Q6AXS5	Q6AXS5	1	1	1	Plasminogen activator inhibitor 1 RNA-binding protein;Plasminogen activator inhibitor 1 RNA-binding protein, N-terminally processed	Serbp1	sp|Q6AXS5|PAIRB_RAT Plasminogen activator inhibitor 1 RNA-binding protein OS=Rattus norvegicus OX=10116 GN=Serbp1 PE=1 SV=2	1	1	1	1	0	0	0	0	0	0	0	0	0	0	0	0	0	0	0	0	0	0	0	0	0	0	0	0	0	0	0	1	0	0	0	0	0	0	0	0	0	0
F7EMJ6	F7EMJ6	2	2	2		Serpina5	tr|F7EMJ6|F7EMJ6_RAT Serine (Or cysteine) peptidase inhibitor, clade A, member 5 OS=Rattus norvegicus OX=10116 GN=Serpina5 PE=3 SV=1	1	2	2	2	1	0	1	0	0	0	1	1	0	0	1	0	0	0	0	0	1	0	0	0	0	0	0	0	1	0	1	0	0	1	0	1	0	0	1	0	1	0
Q5M7T5	Q5M7T5	12	2	2		Serpinc1	tr|Q5M7T5|Q5M7T5_RAT Antithrombin-III OS=Rattus norvegicus OX=10116 GN=Serpinc1 PE=1 SV=1	1	12	2	2	0	0	0	0	0	0	0	0	0	0	0	0	0	0	0	0	0	0	7	8	5	8	6	5	6	7	6	1	9	10	6	7	8	6	0	0	0	0
G3V7Z4;P07092	G3V7Z4;P07092	19;18	19;18	19;18	Glia-derived nexin	Serpine2	tr|G3V7Z4|G3V7Z4_RAT Glia-derived nexin OS=Rattus norvegicus OX=10116 GN=Serpine2 PE=3 SV=1;sp|P07092|GDN_RAT Glia-derived nexin OS=Rattus norvegicus OX=10116 GN=Serpine2 PE=1 SV=1	2	19	19	19	8	10	11	2	3	5	7	1	1	7	5	3	0	1	0	1	0	1	8	7	6	5	2	6	12	12	9	9	1	0	3	0	0	1	8	10	11	2
Q6P734	Q6P734	11	11	11	Plasma protease C1 inhibitor	Serping1	sp|Q6P734|IC1_RAT Plasma protease C1 inhibitor OS=Rattus norvegicus OX=10116 GN=Serping1 PE=2 SV=1	1	11	11	11	0	0	0	4	7	9	0	0	0	3	4	2	0	0	0	0	0	0	0	0	0	1	0	0	0	0	5	6	0	0	0	0	0	0	0	0	0	4
D4A2W7	D4A2W7	1	1	1		Setd5	tr|D4A2W7|D4A2W7_RAT SET domain-containing 5 OS=Rattus norvegicus OX=10116 GN=Setd5 PE=1 SV=1	1	1	1	1	0	0	0	0	0	1	1	0	1	1	1	0	1	0	1	1	0	1	1	0	1	0	1	1	1	0	1	0	0	0	0	0	0	1	0	0	0	0
D4AD89	D4AD89	2	2	2		Sez6l	tr|D4AD89|D4AD89_RAT Seizure-related 6 homolog-like OS=Rattus norvegicus OX=10116 GN=Sez6l PE=4 SV=3	1	2	2	2	0	1	0	0	0	0	0	0	0	0	0	0	0	0	0	0	0	0	0	0	0	0	0	0	0	2	0	0	0	0	0	0	0	0	0	1	0	0
Q6IE50	Q6IE50	4	4	4		Smoc1	tr|Q6IE50|Q6IE50_RAT SPARC-related modular calcium binding protein 1 OS=Rattus norvegicus OX=10116 GN=Smoc1 PE=1 SV=1	1	4	4	4	0	0	0	0	0	0	0	0	0	0	0	0	0	0	0	0	0	0	0	0	2	0	0	0	3	3	0	2	0	0	0	0	0	0	0	0	0	0
G3V7X5;P24054	G3V7X5;P24054	17;17	17;17	17;17	SPARC-like protein 1	Sparcl1	tr|G3V7X5|G3V7X5_RAT SPARC-like protein 1 OS=Rattus norvegicus OX=10116 GN=Sparcl1 PE=1 SV=1;sp|P24054|SPRL1_RAT SPARC-like protein 1 OS=Rattus norvegicus OX=10116 GN=Sparcl1 PE=1 SV=1	2	17	17	17	4	3	8	0	2	3	0	3	1	0	1	1	0	0	0	0	0	0	0	3	2	0	0	0	11	12	5	5	0	0	0	0	0	0	4	3	8	0
F1M6V6	F1M6V6	1	1	1		Spock1	tr|F1M6V6|F1M6V6_RAT Sparc/osteonectin, cwcv and kazal-like domains proteoglycan 1 OS=Rattus norvegicus OX=10116 GN=Spock1 PE=4 SV=2	1	1	1	1	0	0	1	0	0	0	0	0	0	0	0	0	0	0	0	0	0	0	0	0	0	0	0	0	0	0	0	0	0	0	0	0	0	0	0	0	1	0
Q3B7D6;P35446	Q3B7D6;P35446	18;17	18;17	18;17	Spondin-1	Spon1	tr|Q3B7D6|Q3B7D6_RAT F-spondin OS=Rattus norvegicus OX=10116 GN=Spon1 PE=1 SV=1;sp|P35446|SPON1_RAT Spondin-1 OS=Rattus norvegicus OX=10116 GN=Spon1 PE=1 SV=1	2	18	18	18	4	3	1	1	1	2	1	0	0	1	0	0	0	0	0	0	0	0	7	8	12	4	5	5	13	12	14	7	1	1	1	0	0	0	4	3	1	1
A0A0G2K9X1;Q62740	A0A0G2K9X1;Q62740	1;1	1;1	1;1	Secreted phosphoprotein 24	Spp2	tr|A0A0G2K9X1|A0A0G2K9X1_RAT Secreted phosphoprotein 2 OS=Rattus norvegicus OX=10116 GN=Spp2 PE=1 SV=1;sp|Q62740|SPP24_RAT Secreted phosphoprotein 24 OS=Rattus norvegicus OX=10116 GN=Spp2 PE=1 SV=2	2	1	1	1	0	0	0	0	0	0	0	0	0	0	0	0	0	0	0	0	0	0	0	0	0	0	0	0	0	0	0	0	1	0	0	0	0	0	0	0	0	0
Q8CGZ2	Q8CGZ2	2	2	2	Afadin- and alpha-actinin-binding protein	Ssx2ip	sp|Q8CGZ2|ADIP_RAT Afadin- and alpha-actinin-binding protein OS=Rattus norvegicus OX=10116 GN=Ssx2ip PE=1 SV=1	1	2	2	2	0	0	0	1	0	0	0	0	0	0	0	1	0	0	2	0	0	0	0	0	0	0	0	0	0	0	0	1	0	0	0	1	1	0	0	0	0	1
Q63396	Q63396	1	1	1	Activated RNA polymerase II transcriptional coactivator p15	Sub1	sp|Q63396|TCP4_RAT Activated RNA polymerase II transcriptional coactivator p15 OS=Rattus norvegicus OX=10116 GN=Sub1 PE=1 SV=3	1	1	1	1	0	0	0	0	1	0	0	0	0	0	0	0	0	0	0	0	0	0	0	0	0	0	0	1	0	0	1	1	0	0	0	0	0	0	0	0	0	0
Q3L472	Q3L472	1	1	1		Sulf2	tr|Q3L472|Q3L472_RAT Extracellular sulfatase OS=Rattus norvegicus OX=10116 GN=Sulf2 PE=1 SV=1	1	1	1	1	0	0	0	0	0	0	0	0	0	0	0	0	0	0	0	0	0	0	0	0	0	0	0	0	1	1	0	0	0	0	0	0	0	0	0	0	0	0
A0A1W2Q6F0;E9PTB2	A0A1W2Q6F0;E9PTB2	1;1	1;1	1;1	Transcription elongation factor SPT5	Supt5h	tr|A0A1W2Q6F0|A0A1W2Q6F0_RAT DRB sensitivity-inducing factor large subunit (Fragment) OS=Rattus norvegicus OX=10116 GN=Supt5h PE=1 SV=1;tr|E9PTB2|E9PTB2_RAT Transcription elongation factor SPT5 OS=Rattus norvegicus OX=10116 GN=Supt5h PE=1 SV=2	2	1	1	1	0	0	0	0	0	0	0	0	0	0	0	0	0	0	0	0	0	1	1	0	0	0	0	1	1	0	1	0	0	0	0	0	0	0	0	0	0	0
Q9EQS0	Q9EQS0	2	2	2	Transaldolase	Taldo1	sp|Q9EQS0|TALDO_RAT Transaldolase OS=Rattus norvegicus OX=10116 GN=Taldo1 PE=1 SV=2	1	2	2	2	0	0	0	0	1	0	0	0	0	0	0	0	0	0	0	0	0	0	0	0	0	0	0	0	0	0	1	0	0	0	0	0	0	0	0	0	0	0
G3V6K1;Q9R0D6	G3V6K1;Q9R0D6	12;11	12;11	12;11	Transcobalamin-2	Tcn2	tr|G3V6K1|G3V6K1_RAT Transcobalamin 2, isoform CRA_a OS=Rattus norvegicus OX=10116 GN=Tcn2 PE=3 SV=1;sp|Q9R0D6|TCO2_RAT Transcobalamin-2 OS=Rattus norvegicus OX=10116 GN=Tcn2 PE=2 SV=1	2	12	12	12	7	3	8	0	1	0	2	0	0	1	0	1	0	0	0	0	0	0	0	0	0	0	0	1	5	6	1	0	0	0	0	0	0	0	7	3	8	0
P12346;A0A0G2QC06	P12346;A0A0G2QC06	34;33	30;30	29;29	Serotransferrin	Tf	sp|P12346|TRFE_RAT Serotransferrin OS=Rattus norvegicus OX=10116 GN=Tf PE=1 SV=3;tr|A0A0G2QC06|A0A0G2QC06_RAT Signal recognition particle receptor subunit beta OS=Rattus norvegicus OX=10116 GN=Tf PE=1 SV=1	2	34	30	29	25	21	26	25	28	26	4	3	3	6	6	5	4	5	4	3	5	4	4	3	7	3	4	4	7	8	8	14	7	6	5	6	6	8	22	19	24	24
Q99376	Q99376	5	5	5	Transferrin receptor protein 1	Tfrc	sp|Q99376|TFR1_RAT Transferrin receptor protein 1 OS=Rattus norvegicus OX=10116 GN=Tfrc PE=1 SV=2	1	5	5	5	3	1	3	0	0	0	0	0	0	0	0	0	0	0	0	0	0	0	0	0	0	0	0	0	0	0	0	0	0	0	0	0	0	0	3	1	3	0
D4A8G5	D4A8G5	3	3	3		Tgfbi	tr|D4A8G5|D4A8G5_RAT Transforming growth factor-beta-induced protein ig-h3 OS=Rattus norvegicus OX=10116 GN=Tgfbi PE=1 SV=2	1	3	3	3	0	0	0	0	0	0	0	0	0	0	0	0	0	0	0	0	0	0	0	0	0	1	0	0	0	0	0	0	2	2	0	2	1	0	0	0	0	0
F1LMS5;A0A0G2K7L8;P49744	F1LMS5;A0A0G2K7L8;P49744	4;4;4	2;2;2	2;2;2	Thrombospondin-4	Thbs4	tr|F1LMS5|F1LMS5_RAT Thrombospondin-4 OS=Rattus norvegicus OX=10116 GN=Thbs4 PE=3 SV=1;tr|A0A0G2K7L8|A0A0G2K7L8_RAT Thrombospondin-4 OS=Rattus norvegicus OX=10116 GN=Thbs4 PE=3 SV=1;sp|P49744|TSP4_RAT Thrombospondin-4 OS=Rattus norvegicus OX=10116 GN=Thbs4	3	4	2	2	0	0	0	0	0	0	0	0	0	0	0	0	0	0	0	0	0	0	0	0	0	0	1	0	1	1	2	0	3	4	0	1	1	0	0	0	0	0
P30120	P30120	5	5	5	Metalloproteinase inhibitor 1	Timp1	sp|P30120|TIMP1_RAT Metalloproteinase inhibitor 1 OS=Rattus norvegicus OX=10116 GN=Timp1 PE=1 SV=2	1	5	5	5	0	1	0	1	1	1	0	0	0	1	0	0	0	0	0	0	0	0	0	0	0	0	0	2	2	3	0	1	0	0	0	0	0	0	0	1	0	1
P30121	P30121	2	2	2	Metalloproteinase inhibitor 2	Timp2	sp|P30121|TIMP2_RAT Metalloproteinase inhibitor 2 OS=Rattus norvegicus OX=10116 GN=Timp2 PE=1 SV=3	1	2	2	2	0	0	0	0	0	0	0	0	0	0	0	0	0	0	0	0	0	0	0	0	0	0	0	0	2	0	0	0	0	0	0	0	0	0	0	0	0	0
G3V826;P50137	G3V826;P50137	10;10	10;10	10;10	Transketolase	Tkt	tr|G3V826|G3V826_RAT Transketolase OS=Rattus norvegicus OX=10116 GN=Tkt PE=1 SV=1;sp|P50137|TKT_RAT Transketolase OS=Rattus norvegicus OX=10116 GN=Tkt PE=1 SV=1	2	10	10	10	0	1	1	2	3	6	0	0	0	1	1	0	0	0	0	0	0	0	0	0	0	1	0	3	2	3	6	3	2	0	0	0	0	0	0	1	1	2
P16599	P16599	2	2	2	Tumor necrosis factor;Tumor necrosis factor, membrane form;Intracellular domain 1;Intracellular domain 2;C-domain 1;C-domain 2;Tumor necrosis factor, soluble form	Tnf	sp|P16599|TNFA_RAT Tumor necrosis factor OS=Rattus norvegicus OX=10116 GN=Tnf PE=2 SV=1	1	2	2	2	0	0	0	0	0	0	0	0	0	1	0	1	0	0	0	0	0	1	0	0	0	0	0	0	0	0	0	0	0	0	0	0	0	0	0	0	0	0
A0A096MJE6;F1LQ63;Q05546	A0A096MJE6;F1LQ63;Q05546	29;28;25	29;28;25	29;28;25	Tenascin-R	Tnr	tr|A0A096MJE6|A0A096MJE6_RAT Tenascin R, isoform CRA_b OS=Rattus norvegicus OX=10116 GN=Tnr PE=1 SV=1;tr|F1LQ63|F1LQ63_RAT Tenascin-R OS=Rattus norvegicus OX=10116 GN=Tnr PE=1 SV=3;sp|Q05546|TENR_RAT Tenascin-R OS=Rattus norvegicus OX=10116 GN=Tnr PE=1 SV=	3	29	29	29	12	8	12	1	3	1	10	3	4	5	7	3	2	1	2	1	1	3	0	0	0	0	0	0	21	24	0	0	0	0	0	0	0	0	12	8	12	1
P48500;A0A0G2JWU1;A0A0G2JWJ4	P48500;A0A0G2JWU1;A0A0G2JWJ4	8;7;6	8;7;6	8;7;6	Triosephosphate isomerase	Tpi1	sp|P48500|TPIS_RAT Triosephosphate isomerase OS=Rattus norvegicus OX=10116 GN=Tpi1 PE=1 SV=2;tr|A0A0G2JWU1|A0A0G2JWU1_RAT Triosephosphate isomerase OS=Rattus norvegicus OX=10116 PE=1 SV=1;tr|A0A0G2JWJ4|A0A0G2JWJ4_RAT Triosephosphate isomerase OS=Rattus nor	3	8	8	8	0	2	0	1	3	4	0	0	0	0	0	0	0	0	0	0	0	0	0	0	0	1	0	1	2	5	3	3	1	1	0	0	0	0	0	2	0	1
Q642E6;Q9EQV6	Q642E6;Q9EQV6	2;2	2;2	2;2	Tripeptidyl-peptidase 1	Tpp1	tr|Q642E6|Q642E6_RAT Tripeptidyl aminopeptidase OS=Rattus norvegicus OX=10116 GN=Tpp1 PE=1 SV=1;sp|Q9EQV6|TPP1_RAT Tripeptidyl-peptidase 1 OS=Rattus norvegicus OX=10116 GN=Tpp1 PE=1 SV=1	2	2	2	2	0	0	2	0	0	0	0	0	0	0	0	0	0	0	0	0	0	0	0	0	0	0	0	0	0	0	0	0	0	0	0	0	0	0	0	0	2	0
Q496Z2	Q496Z2	7	7	7	TLR4 interactor with leucine rich repeats	Tril	sp|Q496Z2|TRIL_RAT TLR4 interactor with leucine rich repeats OS=Rattus norvegicus OX=10116 GN=Tril PE=1 SV=1	1	7	7	7	3	0	3	0	0	0	1	0	0	0	0	0	0	0	0	0	0	0	1	0	0	0	0	0	7	2	2	0	0	0	0	0	0	0	3	0	3	0
F1M8Y2;F1M9I6	F1M8Y2;F1M9I6	1;1	1;1	1;1	Tetraspanin	Tspan7	tr|F1M8Y2|F1M8Y2_RAT Tetraspanin OS=Rattus norvegicus OX=10116 GN=Tspan7 PE=1 SV=3;tr|F1M9I6|F1M9I6_RAT Tetraspanin OS=Rattus norvegicus OX=10116 GN=Tspan7 PE=1 SV=3	2	1	1	1	0	0	0	0	0	0	0	0	0	0	0	0	0	0	0	0	0	0	0	0	0	0	0	0	0	1	0	0	0	0	0	0	0	0	0	0	0	0
B4F7D1;A0A0G2JX01	B4F7D1;A0A0G2JX01	1;1	1;1	1;1		Ttc7a	tr|B4F7D1|B4F7D1_RAT Tetratricopeptide repeat domain 7A OS=Rattus norvegicus OX=10116 GN=Ttc7a PE=1 SV=1;tr|A0A0G2JX01|A0A0G2JX01_RAT Tetratricopeptide repeat domain 7A OS=Rattus norvegicus OX=10116 GN=Ttc7a PE=1 SV=1	2	1	1	1	0	0	0	0	0	0	0	0	0	0	0	0	0	0	0	0	0	0	0	0	0	0	0	0	0	0	0	0	0	0	0	0	1	0	0	0	0	0
P68370;Q68FR8	P68370;Q68FR8	13;11	13;11	1;1	Tubulin alpha-1A chain;Tubulin alpha-3 chain	Tuba1a	sp|P68370|TBA1A_RAT Tubulin alpha-1A chain OS=Rattus norvegicus OX=10116 GN=Tuba1a PE=1 SV=1;sp|Q68FR8|TBA3_RAT Tubulin alpha-3 chain OS=Rattus norvegicus OX=10116 GN=Tuba3a PE=2 SV=1	2	13	13	1	0	2	0	1	2	5	0	0	0	3	0	2	0	1	0	1	0	0	1	2	0	3	2	5	6	6	3	4	3	7	4	4	2	2	0	2	0	1
Q6P9V9;Q5XIF6	Q6P9V9;Q5XIF6	13;9	2;2	1;1	Tubulin alpha-1B chain;Tubulin alpha-4A chain	Tuba1b	sp|Q6P9V9|TBA1B_RAT Tubulin alpha-1B chain OS=Rattus norvegicus OX=10116 GN=Tuba1b PE=1 SV=1;sp|Q5XIF6|TBA4A_RAT Tubulin alpha-4A chain OS=Rattus norvegicus OX=10116 GN=Tuba4a PE=1 SV=1	2	13	2	1	0	2	0	1	2	4	0	0	0	3	0	2	0	1	0	1	0	0	2	1	0	3	2	4	6	5	3	3	4	7	5	6	3	3	0	0	0	0
G3V7C6;Q6P9T8;Q4QQV0	G3V7C6;Q6P9T8	7;6;2	1;1;0	0;0;0	Tubulin beta-4B chain	Tubb4b	tr|G3V7C6|G3V7C6_RAT Tubulin beta chain OS=Rattus norvegicus OX=10116 GN=Tubb4b PE=1 SV=2;sp|Q6P9T8|TBB4B_RAT Tubulin beta-4B chain OS=Rattus norvegicus OX=10116 GN=Tubb4b PE=1 SV=1	3	7	1	0	0	0	1	0	2	2	0	0	0	1	0	0	0	0	0	0	0	0	0	0	0	2	2	2	2	4	2	1	1	2	0	1	1	1	0	0	0	0
P69897;Q3KRE8;P85108;Q4QRB4	P69897;Q3KRE8;P85108;Q4QRB4	7;7;7;4	7;7;7;4	1;1;1;1	Tubulin beta-5 chain;Tubulin beta-2B chain;Tubulin beta-2A chain;Tubulin beta-3 chain	Tubb5	sp|P69897|TBB5_RAT Tubulin beta-5 chain OS=Rattus norvegicus OX=10116 GN=Tubb5 PE=1 SV=1;sp|Q3KRE8|TBB2B_RAT Tubulin beta-2B chain OS=Rattus norvegicus OX=10116 GN=Tubb2b PE=1 SV=1;sp|P85108|TBB2A_RAT Tubulin beta-2A chain OS=Rattus norvegicus OX=10116 GN=	4	7	7	1	0	0	1	0	2	1	0	0	0	1	0	0	0	0	0	0	0	0	0	0	0	2	2	3	2	5	3	2	1	2	0	2	1	1	0	0	1	0
P11232;R4GNK3	P11232;R4GNK3	2;1	2;1	2;1	Thioredoxin	Txn	sp|P11232|THIO_RAT Thioredoxin OS=Rattus norvegicus OX=10116 GN=Txn PE=1 SV=2;tr|R4GNK3|R4GNK3_RAT Thioredoxin OS=Rattus norvegicus OX=10116 GN=Txn1 PE=1 SV=1	2	2	2	2	0	0	0	0	1	0	0	0	0	0	0	0	0	0	0	0	0	0	0	0	0	0	0	0	0	0	0	0	1	0	0	0	0	0	0	0	0	0
O89049;R9PXU4;A0A0G2JUN7	O89049;R9PXU4;A0A0G2JUN7	2;2;1	2;2;1	2;2;1	Thioredoxin reductase 1, cytoplasmic	Txnrd1	sp|O89049|TRXR1_RAT Thioredoxin reductase 1, cytoplasmic OS=Rattus norvegicus OX=10116 GN=Txnrd1 PE=1 SV=5;tr|R9PXU4|R9PXU4_RAT Thioredoxin-disulfide reductase OS=Rattus norvegicus OX=10116 GN=Txnrd1 PE=1 SV=2;tr|A0A0G2JUN7|A0A0G2JUN7_RAT Thioredoxin-disul	3	2	2	2	0	0	0	0	0	1	0	0	0	0	0	0	0	0	0	0	0	0	0	0	0	0	0	1	0	0	0	1	0	0	0	0	0	0	0	0	0	0
Q9ERB4;D3Z9N6;D3ZFC3;A0A0G2K944;D4A8Y6	Q9ERB4;D3Z9N6;D3ZFC3	15;11;10;7;7	15;11;10;7;7	15;11;10;7;7	Versican core protein	Vcan	sp|Q9ERB4|CSPG2_RAT Versican core protein (Fragments) OS=Rattus norvegicus OX=10116 GN=Vcan PE=2 SV=2;tr|D3Z9N6|D3Z9N6_RAT Versican core protein OS=Rattus norvegicus OX=10116 GN=Vcan PE=3 SV=2;tr|D3ZFC3|D3ZFC3_RAT Versican core protein OS=Rattus norvegicus	5	15	15	15	2	2	6	2	0	0	2	0	1	2	1	2	0	0	0	0	1	0	0	0	0	0	0	0	10	11	1	0	0	0	0	0	0	0	2	2	6	2
R9PXU6;A0A0G2K8V2;P85972	R9PXU6;A0A0G2K8V2;P85972	15;15;15	15;15;15	15;15;15	Vinculin	Vcl	tr|R9PXU6|R9PXU6_RAT Metavinculin OS=Rattus norvegicus OX=10116 GN=Vcl PE=1 SV=1;tr|A0A0G2K8V2|A0A0G2K8V2_RAT Metavinculin OS=Rattus norvegicus OX=10116 GN=Vcl PE=1 SV=1;sp|P85972|VINC_RAT Vinculin OS=Rattus norvegicus OX=10116 GN=Vcl PE=1 SV=1	3	15	15	15	0	0	0	0	0	0	0	0	0	0	0	0	0	0	0	0	0	0	1	2	0	1	1	0	0	0	0	0	6	6	0	4	1	0	0	0	0	0
P46462	P46462	12	12	12	Transitional endoplasmic reticulum ATPase	Vcp	sp|P46462|TERA_RAT Transitional endoplasmic reticulum ATPase OS=Rattus norvegicus OX=10116 GN=Vcp PE=1 SV=3	1	12	12	12	0	0	0	4	3	5	0	0	0	1	0	0	0	0	0	0	0	0	0	0	0	0	0	1	1	3	2	7	0	0	0	0	0	0	0	0	0	4
Q4KLZ0	Q4KLZ0	1	1	1		Vnn1	tr|Q4KLZ0|Q4KLZ0_RAT Vanin 1 OS=Rattus norvegicus OX=10116 GN=Vnn1 PE=1 SV=1	1	1	1	1	1	1	0	1	0	1	0	1	0	0	0	0	0	0	0	0	0	0	1	1	1	0	1	0	0	1	1	1	1	1	1	0	0	1	1	1	0	1
A0A0H2UH90;Q75WE7	A0A0H2UH90;Q75WE7	2;2	2;2	2;2	von Willebrand factor A domain-containing protein 5A	Vwa5a	tr|A0A0H2UH90|A0A0H2UH90_RAT von Willebrand factor A domain-containing protein 5A OS=Rattus norvegicus OX=10116 GN=Vwa5a PE=1 SV=1;sp|Q75WE7|VWA5A_RAT von Willebrand factor A domain-containing protein 5A OS=Rattus norvegicus OX=10116 GN=Vwa5a PE=2 SV=1	2	2	2	2	0	0	0	1	0	1	0	0	0	0	0	0	0	0	0	0	0	0	0	0	0	0	0	0	0	0	0	0	0	0	0	0	0	0	0	0	0	1
Q6P7B0;F8WFH8;A0A0G2K673	Q6P7B0;F8WFH8;A0A0G2K673	2;2;1	2;2;1	2;2;1	Tryptophan--tRNA ligase, cytoplasmic;T1-TrpRS;T2-TrpRS	Wars	sp|Q6P7B0|SYWC_RAT Tryptophan--tRNA ligase, cytoplasmic OS=Rattus norvegicus OX=10116 GN=Wars1 PE=1 SV=2;tr|F8WFH8|F8WFH8_RAT Tryptophan--tRNA ligase, cytoplasmic OS=Rattus norvegicus OX=10116 GN=Wars PE=1 SV=1;tr|A0A0G2K673|A0A0G2K673_RAT Tryptophanyl-tRN	3	2	2	2	0	0	0	1	0	1	0	0	0	0	0	0	0	0	0	0	0	0	0	0	0	0	0	0	0	0	0	0	0	0	0	0	0	0	0	0	0	1
A0A0G2K6K1;Q9EPI1	A0A0G2K6K1;Q9EPI1	11;11	11;11	11;11	Xylosyltransferase 1	Xylt1	tr|A0A0G2K6K1|A0A0G2K6K1_RAT Peptide O-xylosyltransferase 1 OS=Rattus norvegicus OX=10116 GN=Xylt1 PE=3 SV=1;sp|Q9EPI1|XYLT1_RAT Xylosyltransferase 1 (Fragment) OS=Rattus norvegicus OX=10116 GN=Xylt1 PE=2 SV=1	2	11	11	11	0	0	0	0	0	0	0	0	0	0	0	0	0	0	0	0	0	0	1	1	3	0	0	0	3	5	0	0	0	1	0	0	0	0	0	0	0	0
P35213	P35213	4	1	1	14-3-3 protein beta/alpha;14-3-3 protein beta/alpha, N-terminally processed	Ywhab	sp|P35213|1433B_RAT 14-3-3 protein beta/alpha OS=Rattus norvegicus OX=10116 GN=Ywhab PE=1 SV=3	1	4	1	1	0	0	0	0	1	1	1	0	0	0	0	0	0	0	0	0	0	0	0	0	0	0	0	2	0	0	1	1	0	0	0	0	0	0	0	0	0	0
P62260	P62260	8	6	6	14-3-3 protein epsilon	Ywhae	sp|P62260|1433E_RAT 14-3-3 protein epsilon OS=Rattus norvegicus OX=10116 GN=Ywhae PE=1 SV=1	1	8	6	6	0	0	0	0	4	2	0	0	0	0	0	0	0	0	0	0	0	0	0	0	0	0	0	1	0	1	2	2	0	0	0	0	0	0	0	0	0	0
P61983;A0A0G2K2B8;P68511	P61983;A0A0G2K2B8;P68511	5;3;3	3;1;1	2;1;1	14-3-3 protein gamma;14-3-3 protein gamma, N-terminally processed;14-3-3 protein eta	Ywhag	sp|P61983|1433G_RAT 14-3-3 protein gamma OS=Rattus norvegicus OX=10116 GN=Ywhag PE=1 SV=2;tr|A0A0G2K2B8|A0A0G2K2B8_RAT 14-3-3 protein eta OS=Rattus norvegicus OX=10116 GN=Ywhah PE=1 SV=1;sp|P68511|1433F_RAT 14-3-3 protein eta OS=Rattus norvegicus OX=10116	3	5	3	2	0	0	0	0	1	1	0	0	0	0	0	0	0	0	0	0	0	0	0	0	0	0	0	2	1	1	2	3	0	0	0	0	0	0	0	0	0	0
A0A0G2JV65;P63102;P68255	A0A0G2JV65;P63102	9;9;2	9;9;2	7;7;0	14-3-3 protein zeta/delta	Ywhaz	tr|A0A0G2JV65|A0A0G2JV65_RAT 14-3-3 protein zeta/delta OS=Rattus norvegicus OX=10116 GN=Ywhaz PE=1 SV=1;sp|P63102|1433Z_RAT 14-3-3 protein zeta/delta OS=Rattus norvegicus OX=10116 GN=Ywhaz PE=1 SV=1	3	9	9	7	0	0	0	1	4	2	0	0	0	0	1	0	0	0	0	0	0	0	0	0	0	0	0	4	1	3	6	3	0	0	0	0	0	0	0	0	0	1
A0A0G2K1L0	A0A0G2K1L0	6	6	6		Tnc	tr|A0A0G2K1L0|A0A0G2K1L0_RAT Tenascin C OS=Rattus norvegicus OX=10116 GN=Tnc PE=1 SV=1	1	6	6	6	0	0	0	0	0	0	0	0	0	0	0	0	0	0	0	0	0	0	0	0	0	0	0	0	1	5	0	0	0	0	0	0	0	0	0	0	0	0
A0A0G2K6U7	A0A0G2K6U7	1	1	1		Nfkbiz	tr|A0A0G2K6U7|A0A0G2K6U7_RAT NFKB inhibitor zeta OS=Rattus norvegicus OX=10116 GN=Nfkbiz PE=4 SV=1	1	1	1	1	0	0	0	0	0	0	0	0	0	0	1	0	0	0	0	0	0	0	0	0	0	0	0	0	0	1	0	0	0	0	0	0	0	0	0	0	0	0
A0A0G2K896;E9PST1;Q6TUG7	A0A0G2K896	5;2;1	3;1;1	3;1;1		Inhca	tr|A0A0G2K896|A0A0G2K896_RAT Similar to RIKEN cDNA 1300017J02 OS=Rattus norvegicus OX=10116 GN=RGD1310507 PE=1 SV=1	3	5	3	3	0	0	0	2	1	1	0	0	0	0	1	1	0	0	2	1	0	1	1	2	0	1	1	1	1	2	0	1	1	2	1	1	1	0	0	0	0	1
A0A0G2K8K0	A0A0G2K8K0	2	2	2		Sfpq	tr|A0A0G2K8K0|A0A0G2K8K0_RAT Splicing factor proline and glutamine-rich OS=Rattus norvegicus OX=10116 GN=Sfpq PE=1 SV=1	1	2	2	2	0	0	0	0	0	0	0	0	0	0	0	0	0	0	0	0	0	0	0	1	0	0	0	1	0	0	0	0	0	0	0	0	0	0	0	0	0	0
A0A0G2K946	A0A0G2K946	1	1	1		Spock2	tr|A0A0G2K946|A0A0G2K946_RAT SPARC/osteonectin, cwcv and kazal-like domains proteoglycan 2 OS=Rattus norvegicus OX=10116 GN=Spock2 PE=1 SV=1	1	1	1	1	0	0	0	0	0	0	0	0	0	0	0	0	0	0	0	0	0	0	0	0	1	0	0	0	1	0	0	0	0	0	0	0	0	0	0	0	0	0
A0A140TAA1	A0A140TAA1	4	4	4		Igsf8	tr|A0A140TAA1|A0A140TAA1_RAT Immunoglobulin superfamily, member 8 OS=Rattus norvegicus OX=10116 GN=Igsf8 PE=1 SV=1	1	4	4	4	1	2	2	0	0	0	0	0	0	0	0	0	0	0	0	0	0	0	0	0	2	0	0	0	2	1	0	0	0	0	0	0	0	0	1	2	2	0
F7FJQ3	F7FJQ3	2	2	2		Npc2	tr|F7FJQ3|F7FJQ3_RAT Epididymal secretory protein E1 OS=Rattus norvegicus OX=10116 GN=Npc2 PE=1 SV=1	1	2	2	2	0	0	2	0	0	0	0	0	0	0	0	0	0	0	0	0	0	0	0	0	0	0	0	0	0	0	0	0	0	0	0	0	0	0	0	0	2	0
REV__A0A0G2JX47;REV__Q9JI03;REV__G3V763	REV__A0A0G2JX47;REV__Q9JI03;REV__G3V763	2;2;2	2;2;2	2;2;2		Col5a1	tr|A0A0G2JX47|A0A0G2JX47_RAT Collagen alpha-1(V) chain OS=Rattus norvegicus OX=10116 GN=Col5a1 PE=1 SV=1;sp|Q9JI03|CO5A1_RAT Collagen alpha-1(V) chain OS=Rattus norvegicus OX=10116 GN=Col5a1 PE=1 SV=1;tr|G3V763|G3V763_RAT Collagen alpha-1(V) chain OS=Rattu	3	2	2	2	0	0	0	0	0	0	0	0	0	0	0	0	0	0	0	0	0	1	0	1	0	0	1	0	1	1	0	0	0	0	1	0	1	1	0	0	0	0
REV__Q66HG8;REV__A0A0G2K5G9;REV__Q6QI75	REV__Q66HG8;REV__A0A0G2K5G9;REV__Q6QI75	1;1;1	1;1;1	1;1;1		Ik	sp|Q66HG8|RED_RAT Protein Red OS=Rattus norvegicus OX=10116 GN=Ik PE=1 SV=1;tr|A0A0G2K5G9|A0A0G2K5G9_RAT Protein Red OS=Rattus norvegicus OX=10116 GN=Ik PE=3 SV=1;tr|Q6QI75|Q6QI75_RAT LRRG00133 OS=Rattus norvegicus OX=10116 GN=Wdr55 PE=1 SV=1	3	1	1	1	0	0	0	0	0	0	0	0	0	0	0	0	0	0	0	0	0	0	0	0	0	0	0	0	1	0	0	0	0	0	0	0	0	0	0	0	0	0
REV__G3V7S9;REV__A0A0G2K7F1	REV__G3V7S9;REV__A0A0G2K7F1	2;2	2;2	2;2		Odf2l	tr|G3V7S9|G3V7S9_RAT Outer dense fiber of sperm tails 2-like OS=Rattus norvegicus OX=10116 GN=Odf2l PE=3 SV=1;tr|A0A0G2K7F1|A0A0G2K7F1_RAT Outer dense fiber of sperm tails 2-like OS=Rattus norvegicus OX=10116 GN=Odf2l PE=3 SV=1	2	2	2	2	0	0	0	0	1	0	0	0	0	0	0	0	0	0	0	0	0	0	0	0	1	1	0	0	0	0	0	0	0	2	0	0	0	0	0	0	0	0
REV__Q68H95;REV__A0A0H2UHG5	REV__Q68H95;REV__A0A0H2UHG5	2;2	2;2	2;2		Repin1	sp|Q68H95|REPI1_RAT Replication initiator 1 OS=Rattus norvegicus OX=10116 GN=Repin1 PE=2 SV=1;tr|A0A0H2UHG5|A0A0H2UHG5_RAT Replication initiator 1 OS=Rattus norvegicus OX=10116 GN=Repin1 PE=1 SV=1	2	2	2	2	0	0	0	0	0	0	0	0	0	0	0	0	0	0	0	0	0	0	0	0	0	0	0	0	0	1	0	0	1	1	0	0	0	0	0	0	0	0
REV__P15205	REV__P15205	2	2	2		Map1b	sp|P15205|MAP1B_RAT Microtubule-associated protein 1B OS=Rattus norvegicus OX=10116 GN=Map1b PE=1 SV=3	1	2	2	2	0	1	0	1	0	0	0	0	0	0	0	0	1	0	0	0	0	1	0	1	0	0	1	0	1	0	1	1	0	0	1	0	0	0	0	1	0	1
[truncated: 224 more columns]

## Sheet: OPC 10fold intensity 
	Protein.IDs	Majority.protein.IDs	Peptide.counts..all.	Peptide.counts..razor.unique.	Peptide.counts..unique.	Protein.names	Gene	Intensity.OPC_6H_C1	Intensity.OPC_6H_C2	Intensity.OPC_6H_C3	Intensity.OPC_6H_T1	Intensity.OPC_6H_T2	Intensity.OPC_6H_T3	Intensity.OPC_48H_C1	Intensity.OPC_48H_C2	Intensity.OPC_48H_C3	Intensity.OPC_48H_T1	Intensity.OPC_48H_T2	Intensity.OPC_48H_T3	Intensity.OPC_5d_C1	Intensity.OPC_5d_C2	Intensity.OPC_5d_T1	Intensity.OPC_5d_T2	MS.MS.count.OPC_6H_C1	MS.MS.count.OPC_6H_C2	MS.MS.count.OPC_6H_C3	MS.MS.count.OPC_6H_T1	MS.MS.count.OPC_6H_T2	MS.MS.count.OPC_6H_T3	MS.MS.count.OPC_48H_C1	MS.MS.count.OPC_48H_C2	MS.MS.count.OPC_48H_C3	MS.MS.count.OPC_48H_T1	MS.MS.count.OPC_48H_T2	MS.MS.count.OPC_48H_T3	MS.MS.count.OPC_5d_C1	MS.MS.count.OPC_5d_C2	MS.MS.count.OPC_5d_T1	MS.MS.count.OPC_5d_T2		LOG	Gene	Intensity.OPC_6H_C1	Intensity.OPC_6H_C2	Intensity.OPC_6H_C3	Intensity.OPC_6H_T1	Intensity.OPC_6H_T2	Intensity.OPC_6H_T3	Intensity.OPC_48H_C1
1	Q63041	Q63041	4	4	4	Alpha-1-macroglobulin;Alpha-1-macroglobulin 45 kDa subunit	A1m	117440000	87608000	6347300	169100000	58277000	8302400	17469000	11662000	0	5150000	8634300	0	0	3556000	5114100	0	4	4	2	2	0	2	2	3	0	3	1	0	1	0	0	0			A1m	26.8073	26.3846	22.5977	27.3333	25.7964	22.9851	24.0583
6	D4A0C5;Q9ESP7	D4A0C5;Q9ESP7	18;13	18;13	18;13	A disintegrin and metalloproteinase with thrombospondin motifs 4	Adamts4	0	0	0	0	0	0	0	0	0	0	0	0	0	2605200	0	0	0	0	0	0	0	0	0	0	0	0	0	0	0	1	0	0			Adamts4	0	0	0	0	0	0	0
8	D4A2F1;F1LPF2;P25304	D4A2F1;F1LPF2;P25304	2;2;2	2;2;2	2;2;2	Agrin;Agrin N-terminal 110 kDa subunit;Agrin C-terminal 110 kDa subunit;Agrin C-terminal 90 kDa fragment;Agrin C-terminal 22 kDa fragment	Agrn	0	0	0	0	0	0	0	0	0	0	0	0	2783300	952520	0	0	0	0	0	0	0	0	0	0	0	0	0	0	1	2	0	0			Agrn	0	0	0	0	0	0	0
13	F1M6Z1;Q7TMA5	F1M6Z1;Q7TMA5	6;6	4;4	4;4	Apolipoprotein B-100;Apolipoprotein B-48	Apob	65360000	112890000	6361200	102200000	40177000	0	0	28278000	0	20731000	24997000	0	4004900	0	17543000	0	8	4	1	6	4	0	0	2	1	4	4	0	1	0	3	0			Apob	25.9619	26.7503	22.6009	26.6068	25.2599	0	0
14	M0R4S2;P23593	M0R4S2;P23593	3;3	3;3	3;3	Apolipoprotein D	Apod	0	0	0	0	0	0	0	0	0	0	0	0	0	11500000	0	0	0	0	0	0	0	0	0	0	0	0	0	0	1	2	0	0			Apod	0	0	0	0	0	0	0
15	A0A0G2K151;P02650	A0A0G2K151;P02650	12;12	12;12	12;12	Apolipoprotein E	Apoe	0	0	0	0	0	0	0	0	0	0	0	0	125050000	98483000	50895000	96859000	0	0	0	0	0	0	0	0	0	0	0	0	15	8	10	12			Apoe	0	0	0	0	0	0	0
16	Q6P6Q5;P08592	Q6P6Q5;P08592	20;20	20;20	19;19	Amyloid beta A4 protein;N-APP;Soluble APP-alpha;Soluble APP-beta;C99;Beta-amyloid protein 42;Beta-amyloid protein 40;C83;P3(42);P3(40);C80;Gamma-secretase C-terminal fragment 59;Gamma-secretase C-terminal fragment 57;Gamma-secretase C-terminal fragment 50;C31	App	0	0	0	0	0	3856500	8440900	0	5955900	0	8306600	15335000	308470000	343050000	37376000	2715400	0	0	1	0	0	1	2	2	1	1	2	2	21	19	7	4			App	0	0	0	0	0	21.8789	23.009
18	A0A0G2K8T0;Q6P7S1	A0A0G2K8T0;Q6P7S1	3;3	3;3	3;3	Acid ceramidase	Asah1	0	0	0	0	0	0	0	0	0	0	0	1116000	0	2003600	0	0	0	0	0	0	0	0	0	0	0	0	0	1	0	1	0	0			Asah1	0	0	0	0	0	0	0
20	Q99J86	Q99J86	3	3	3	Attractin	Atrn	0	0	0	0	0	0	0	0	0	0	0	0	0	0	0	0	0	0	0	0	0	0	0	0	0	0	0	0	0	0	0	0			Atrn	0	0	0	0	0	0	0
21	P07151	P07151	3	3	3	Beta-2-microglobulin	B2m	0	0	0	0	0	0	0	0	0	12120000	15586000	24009000	0	0	46847000	27413000	0	0	0	0	0	0	0	0	0	2	2	3	0	0	3	4			B2m	0	0	0	0	0	0	0
22	G3V8G4;P55068;A0A0G2JYH8	G3V8G4;P55068;A0A0G2JYH8	28;24;15	28;24;15	28;24;15	Brevican core protein	Bcan	0	0	0	0	0	0	0	0	0	0	0	0	277570000	326590000	2226200	0	0	0	0	0	0	0	0	0	0	1	0	0	25	44	1	0			Bcan	0	0	0	0	0	0	0
28	Q6MG73	Q6MG73	29	29	15		C2	0	0	0	0	0	0	0	0	0	41600000	26817000	85533000	0	0	246720000	229870000	1	1	0	0	0	0	0	0	0	14	12	21	0	0	24	23			C2	0	0	0	0	0	0	0
29	M0RBJ7;M0RBF1;P01026	M0RBJ7;M0RBF1;P01026	13;13;13	3;3;3	2;2;2	Complement C3;Complement C3 beta chain;C3-beta-c;Complement C3 alpha chain;C3a anaphylatoxin;Acylation stimulating protein;Complement C3b alpha chain;Complement C3c alpha chain fragment 1;Complement C3dg fragment;Complement C3g fragment;Complement C3d fragment;Complement C3f fragment;Complement C3c alpha chain fragment 2	C3	0	0	0	0	0	0	0	0	0	0	0	0	0	714180	13244000	0	0	0	0	0	0	0	0	0	0	0	0	0	0	0	0	0			C3	0	0	0	0	0	0	0
30	Q6MG90;A0A0G2JW12;P08649;M0RB00;F1LNM4;A0A0G2JV52	Q6MG90;A0A0G2JW12;P08649;M0RB00;F1LNM4;A0A0G2JV52	10;8;8;7;6;5	2;2;2;2;2;2	2;2;2;2;2;2	Complement C4;Complement C4 beta chain;Complement C4 alpha chain;C4a anaphylatoxin;Complement C4 gamma chain	C4a	0	0	0	0	7088300	0	0	0	0	0	0	0	0	0	0	0	0	0	0	0	1	0	0	0	0	0	0	0	0	0	0	0			C4a	0	0	0	0	22.757	0	0
32	P18418	P18418	2	2	2	Calreticulin	Calr	0	0	0	0	0	0	0	0	0	0	0	0	0	0	0	0	0	0	0	0	0	0	0	0	0	0	0	0	0	0	0	1			Calr	0	0	0	0	0	0	0
35	Q9QXY8	Q9QXY8	2	2	2	C-C motif chemokine 7	Ccl7	0	0	0	0	0	0	0	0	0	0	0	0	0	0	0	0	0	0	0	0	0	0	0	0	0	0	0	0	0	0	0	0			Ccl7	0	0	0	0	0	0	0
37	P40241	P40241	3	3	3	CD9 antigen	Cd9	0	0	0	0	0	0	0	0	0	0	0	0	30207000	12407000	0	0	0	0	0	0	0	0	0	0	0	0	0	0	2	3	0	0			Cd9	0	0	0	0	0	0	0
38	A0A0U1RRP9;Q7TP05;A0A096MKF9;G3V615	A0A0U1RRP9;Q7TP05;A0A096MKF9	19;19;10;5	3;3;0;3	3;3;0;3		Cfb	0	0	0	0	0	0	0	0	0	0	0	0	0	0	0	0	0	0	0	0	0	0	0	0	0	0	0	0	0	0	0	0			Cfb	0	0	0	0	0	0	0
48	P20909	P20909	3	3	3	Collagen alpha-1(XI) chain	Col11a1	0	17485000	0	0	0	0	0	0	0	0	0	0	0	1927800	0	0	0	1	0	0	0	0	0	0	1	0	0	0	0	1	0	0			Col11a1	0	24.0596	0	0	0	0	0
49	Q6MGB2;F6T0B3	Q6MGB2;F6T0B3	1;1	1;1	1;1		Col11a2	0	0	0	0	0	0	0	0	0	0	0	0	0	0	0	0	0	0	0	0	0	0	0	0	0	0	0	0	0	0	0	0			Col11a2	0	0	0	0	0	0	0
50	P02454	P02454	5	5	3	Collagen alpha-1(I) chain	Col1a1	24115000	30564000	0	40007000	31161000	0	3265500	7375300	0	11875000	3210300	0	0	3905100	0	0	4	3	1	7	5	0	1	1	0	3	1	0	0	3	1	0			Col1a1	24.5234	24.8653	0	25.2537	24.8932	0	21.6389
51	A0A0G2K5E8;F1LS40;A0A0G2KAN1;P02466	A0A0G2K5E8;F1LS40;A0A0G2KAN1;P02466	5;5;5;5	5;5;5;5	5;5;5;5	Collagen alpha-2(I) chain	Col1a2	24911000	10843000	0	5289700	24157000	0	5768700	3249700	0	10865000	3330000	0	0	0	0	0	4	2	0	2	5	0	1	2	0	3	2	0	0	0	0	0			Col1a2	24.5703	23.3703	0	22.3348	24.5259	0	22.4598
52	F1LRM7;P05539	F1LRM7;P05539	2;2	2;2	2;2	Collagen alpha-1(II) chain;Collagen alpha-1(II) chain;Chondrocalcin	Col2a1	10417000	0	0	0	0	0	0	0	0	0	0	0	0	0	0	0	3	0	0	0	0	0	0	0	0	0	0	0	0	0	0	0			Col2a1	23.3124	0	0	0	0	0	0
53	F1MA59;F1LUN5	F1MA59	3;1	3;1	3;1		Col4a1	3496000	0	0	0	0	0	1646900	0	3327600	0	0	815080	0	4990400	0	0	1	0	0	0	0	0	2	0	3	0	0	1	1	1	0	0			Col4a1	21.7373	0	0	0	0	0	20.6513
54	F1M6Q3	F1M6Q3	1	1	1		Col4a2	0	0	0	0	0	0	0	0	0	0	0	0	0	21469000	0	0	0	0	0	0	0	0	0	0	0	0	0	0	0	0	0	0			Col4a2	0	0	0	0	0	0	0
57	M0RBU0;P35444	M0RBU0;P35444	5;5	5;5	1;1	Cartilage oligomeric matrix protein	Comp	47868000	76439000	0	22735000	14685000	0	0	0	0	0	14335000	0	4961700	21263000	2294300	0	4	4	0	3	2	0	0	0	0	0	2	0	1	1	1	0			Comp	25.5126	26.1878	0	24.4384	23.8078	0	0
58	A0A0G2K9I6;G3V7K3;P13635	A0A0G2K9I6;G3V7K3;P13635	1;1;1	1;1;1	1;1;1	Ceruloplasmin	Cp	0	0	0	0	0	0	0	0	0	0	0	0	0	0	0	0	0	0	0	0	0	0	0	0	0	0	0	0	0	0	0	0			Cp	0	0	0	0	0	0	0
59	P15087;D4A8X4	P15087;D4A8X4	7;5	7;5	7;5	Carboxypeptidase E	Cpe	0	0	0	0	0	0	3257800	0	3871200	0	4308200	2363000	66510000	78133000	34708000	2294400	0	0	0	0	0	0	1	1	2	0	2	1	8	9	4	2			Cpe	0	0	0	0	0	0	21.6355
63	P14841	P14841	4	4	4	Cystatin-C	Cst3	0	0	0	2904200	3632400	0	50759000	98145000	66670000	33192000	53232000	86216000	305030000	255260000	182920000	150840000	0	0	0	1	1	0	8	9	4	5	4	6	9	11	5	8			Cst3	0	0	0	21.4697	21.7925	0	25.5972
65	Q6IN22;P00787	Q6IN22;P00787	2;2	2;2	2;2	Cathepsin B;Cathepsin B light chain;Cathepsin B heavy chain	Ctsb	0	0	0	0	0	0	0	0	0	0	0	0	5930800	0	0	0	0	0	0	0	0	0	0	0	0	0	0	0	2	0	0	0			Ctsb	0	0	0	0	0	0	0
66	P07154	P07154	13	13	13	Cathepsin L1;Procathepsin L;Cathepsin L1 heavy chain;Cathepsin L1 light chain	Ctsl	0	0	0	0	0	0	0	0	3392300	0	0	0	36169000	46422000	0	0	0	0	0	0	0	0	0	0	1	0	0	0	2	10	1	0			Ctsl	0	0	0	0	0	0	0
67	P48973	P48973	4	4	4	C-X-C motif chemokine 10	Cxcl10	0	0	0	0	0	0	0	0	0	8630700	0	29646000	0	0	20485000	154620000	0	0	0	0	0	0	0	0	0	2	2	4	0	0	5	6			Cxcl10	0	0	0	0	0	0	0
68	Q8K4B1	Q8K4B1	3	3	3	C-X-C motif chemokine	Cxcl9	0	0	0	0	0	0	0	0	0	0	0	14523000	0	0	2374600	0	0	0	0	0	0	0	0	0	0	0	0	1	0	0	2	2			Cxcl9	0	0	0	0	0	0	0
72	P21704	P21704	1	1	1	Deoxyribonuclease-1	Dnase1	120100000	91353000	0	28873000	26109000	0	0	19383000	0	19398000	0	0	0	12578000	0	0	1	1	0	2	2	0	0	1	0	2	0	0	0	1	0	0			Dnase1	26.8397	26.4449	0	24.7832	24.638	0	0
74	Q9EPB1	Q9EPB1	2	2	2	Dipeptidyl peptidase 2	Dpp7	0	0	0	0	0	0	0	0	0	0	0	0	0	0	0	0	0	0	0	0	0	0	0	0	0	0	0	0	0	0	0	0			Dpp7	0	0	0	0	0	0	0
83	Q64610;D3ZES5;F1LSF4	Q64610;D3ZES5;F1LSF4	31;25;25	31;25;25	31;25;25	Ectonucleotide pyrophosphatase/phosphodiesterase family member 2	Enpp2	7101300	6484000	0	2565600	0	0	0	0	0	8996500	0	0	246270000	440690000	46894000	10263000	1	1	0	1	0	0	0	1	0	3	0	1	24	31	10	5			Enpp2	22.7597	22.6285	0	21.2909	0	0	0
85	P55053	P55053	8	8	8	Fatty acid-binding protein, epidermal	Fabp5	0	0	0	0	0	0	0	0	0	0	0	24380000	0	0	15075000	32149000	0	0	0	0	0	0	0	0	0	0	0	2	0	0	5	5			Fabp5	0	0	0	0	0	0	0
92	F1LST1;A0A096P6L8;P04937	F1LST1;A0A096P6L8;P04937	17;17;17	17;17;17	17;17;17	Fibronectin;Anastellin	Fn1	58242000	37934000	1509800	53243000	28074000	0	14169000	16094000	0	18850000	6542800	0	2642600	13213000	0	0	15	9	1	6	10	0	3	5	0	6	6	0	2	5	0	0			Fn1	25.7956	25.177	20.5259	25.6661	24.7427	0	23.7562
103	Q6P7Q2;P35053	Q6P7Q2;P35053	7;7	7;7	7;7	Glypican-1;Secreted glypican-1	Gpc1	0	0	0	0	0	0	1092100	145550	1936200	0	0	0	16966000	1121900	2345800	0	0	0	0	0	0	0	1	1	2	0	0	1	4	3	1	0			Gpc1	0	0	0	0	0	0	20.0587
104	Q6P6V0;CON__Q3ZBD7	Q6P6V0;CON__Q3ZBD7	5;3	5;3	5;3	Glucose-6-phosphate isomerase	Gpi	0	0	0	0	0	0	0	0	0	0	0	0	4862300	7862500	13082000	5722900	0	0	0	0	0	0	0	0	0	0	0	0	1	2	4	3			Gpi	0	0	0	0	0	0	0
105	Q68FP1	Q68FP1	20	8	8	Gelsolin	Gsn	0	0	0	0	0	0	0	0	0	0	0	0	0	0	0	0	0	0	0	0	0	0	0	0	0	0	0	0	0	0	0	0			Gsn	0	0	0	0	0	0	0
114	P52925;D3ZS25	P52925;D3ZS25	2;1	1;1	1;1	High mobility group protein B2	Hmgb2	0	0	0	0	0	0	0	0	0	0	0	0	0	0	0	8923300	0	0	0	0	0	0	0	0	0	0	1	0	2	0	0	2			Hmgb2	0	0	0	0	0	0	0
117	F1LM82;F1LNF1;A7VJC2	F1LM82;F1LNF1;A7VJC2	4;4;4	4;4;4	4;4;4	Heterogeneous nuclear ribonucleoproteins A2/B1	Hnrnpa2b1	0	0	8429000	0	0	2684100	0	0	5587000	0	0	1916300	0	4763300	11381000	0	0	0	0	0	0	2	0	0	2	0	0	3	0	1	1	2			Hnrnpa2b1	0	0	23.0069	0	0	21.356	0
122	P34058;A0A0G2K793;A0A0G2K4I4;A0A0A0MY09;Q66HD0	P34058;A0A0G2K793	16;15;1;1;1	16;15;1;1;1	10;9;1;1;1	Heat shock protein HSP 90-beta	Hsp90ab1	10122000	13343000	0	0	13502000	0	2118000	3184700	1837100	9847700	0	29959000	24925000	16725000	81666000	40645000	3	4	2	1	3	1	2	1	1	3	1	6	7	6	12	9			Hsp90ab1	23.271	23.6696	0	0	23.6867	0	21.0143
123	P0DMW1;P0DMW0	P0DMW1;P0DMW0	5;5	2;2	2;2	Heat shock 70 kDa protein 1B;Heat shock 70 kDa protein 1A	Hspa1a	0	2054200	0	2192800	0	0	0	0	0	0	0	0	0	0	0	0	0	1	0	1	0	0	0	0	0	0	0	0	0	0	0	0			Hspa1a	0	20.9701	0	21.0643	0	0	0
126	Q9QZK5	Q9QZK5	2	2	2	Serine protease HTRA1	Htra1	0	0	0	0	0	0	0	0	0	0	0	0	0	0	0	0	0	0	0	0	0	0	0	0	0	0	0	0	0	0	0	0			Htra1	0	0	0	0	0	0	0
128	P01581	P01581	9	9	9	Interferon gamma	Ifng	0	0	0	534370000	354150000	212030000	0	0	0	114320000	217500000	338920000	0	0	43879000	39607000	0	0	0	14	11	10	0	0	0	10	7	13	0	0	4	4			Ifng	0	0	0	28.9933	28.3998	27.6597	0
130	P12843	P12843	4	4	4	Insulin-like growth factor-binding protein 2	Igfbp2	0	0	0	0	0	0	0	0	0	0	0	0	6901200	2411900	0	0	0	0	0	0	0	0	0	1	1	0	0	0	1	1	0	2			Igfbp2	0	0	0	0	0	0	0
131	A0A0G2JVW1;P24594	A0A0G2JVW1;P24594	1;1	1;1	1;1	Insulin-like growth factor-binding protein 5	Igfbp5	0	0	0	0	0	0	0	0	0	0	0	0	13407000	3270400	0	0	0	0	0	0	0	0	0	0	0	0	0	0	2	1	0	0			Igfbp5	0	0	0	0	0	0	0
135	Q5FVS2;P14272	Q5FVS2;P14272	3;3	3;3	3;3	Plasma kallikrein;Plasma kallikrein heavy chain;Plasma kallikrein light chain	Klkb1	26414000	11179000	0	31135000	0	0	5057100	0	0	0	0	0	0	0	0	0	2	1	0	1	0	0	1	0	0	0	0	0	0	0	0	0			Klkb1	24.6548	23.4143	0	24.892	0	0	22.2699
146	O70513	O70513	7	7	7	Galectin-3-binding protein	Lgals3bp	0	0	0	0	0	0	0	0	0	0	0	6603100	0	0	2995500	1581900	0	0	0	0	0	0	0	0	0	0	0	3	0	0	4	1			Lgals3bp	0	0	0	0	0	0	0
147	D3ZN61	D3ZN61	15	15	15		Lgi3	0	0	0	0	0	0	0	0	476900	0	0	0	30239000	36324000	0	0	0	0	0	0	0	0	0	0	1	0	0	0	9	7	0	0			Lgi3	0	0	0	0	0	0	0
158	A0A0H2UHA1;Q8CHN8	A0A0H2UHA1;Q8CHN8	4;4	4;4	4;4	Mannan-binding lectin serine protease 1;Mannan-binding lectin serine protease 1 heavy chain;Mannan-binding lectin serine protease 1 light chain	Masp1	0	0	0	0	0	0	0	0	0	0	0	0	5933500	3601400	0	0	0	0	0	0	0	0	0	0	0	0	0	0	1	2	0	0			Masp1	0	0	0	0	0	0	0
171	A0A0G2K0I3;Q80Z29	A0A0G2K0I3;Q80Z29	2;2	2;2	2;2	Nicotinamide phosphoribosyltransferase	Nampt	0	0	0	0	0	0	0	0	0	0	0	0	0	0	0	4878400	0	0	0	0	0	0	0	0	0	0	0	0	0	0	0	1			Nampt	0	0	0	0	0	0	0
173	P55067;G3V8R2;A0A0G2K4R4	P55067;G3V8R2	22;22;8	22;22;8	22;22;8	Neurocan core protein;150 kDa adult core glycoprotein	Ncan	0	1902300	0	1139100	0	0	7727000	11498000	2396000	1698800	5576200	0	320460000	183300000	41832000	0	0	2	0	2	1	0	5	3	2	1	2	0	27	28	8	0			Ncan	0	20.8593	0	20.1195	0	0	22.8815
177	F1LM84;P08460;A0A0G2K3C8;W4VSR4;B5DFC9	F1LM84	16;2;1;1;1	16;2;1;1;1	16;2;1;1;1		Nid1	0	0	0	0	0	0	0	0	0	0	0	0	6965500	49857000	0	0	0	0	0	0	0	0	0	0	0	0	0	0	4	14	0	0			Nid1	0	0	0	0	0	0	0
290	F7FJQ3	F7FJQ3	2	2	2		Npc2	0	0	0	0	0	0	0	0	0	0	0	0	0	0	0	0	0	0	0	0	0	0	0	0	0	0	0	0	0	0	0	0			Npc2	0	0	0	0	0	0	0
183	O08628;Q5RJN2	O08628;Q5RJN2	6;5	6;5	6;5	Procollagen C-endopeptidase enhancer 1	Pcolce	0	0	0	0	0	0	0	0	0	1980200	0	0	0	0	0	0	2	0	0	0	0	0	0	0	0	1	0	0	0	0	0	0			Pcolce	0	0	0	0	0	0	0
185	Q6P7C3;P28576	Q6P7C3;P28576	3;3	3;3	3;3	Platelet-derived growth factor subunit A	Pdgfa	97305000	78250000	10879000	0	17971000	5402400	2732600	0	0	5476900	5315000	0	0	1926700	0	0	2	2	3	0	2	1	1	0	1	2	1	0	0	1	0	0			Pdgfa	26.536	26.2216	23.375	0	24.0992	22.3652	21.3818
192	Q5U367	Q5U367	2	2	2	Procollagen-lysine,2-oxoglutarate 5-dioxygenase 3	Plod3	0	0	0	0	0	0	0	0	0	0	0	0	958280	1128400	0	0	0	0	0	0	0	0	0	0	0	0	0	0	1	1	0	0			Plod3	0	0	0	0	0	0	0
194	G3V8A7;P27657	G3V8A7;P27657	21;19	21;19	21;19	Triacylglycerol lipase;Pancreatic triacylglycerol lipase	Pnlip	0	0	0	0	0	0	14567000	25796000	16223000	0	2621600	0	664380000	757020000	0	0	0	0	1	0	0	0	4	2	2	1	1	0	29	33	0	0			Pnlip	0	0	0	0	0	0	23.7962
195	A0A0G2K1P0;P10111;A0A0G2K2E4;M0RCZ9	A0A0G2K1P0;P10111;A0A0G2K2E4	3;3;2;1	3;3;2;1	3;3;2;1	Peptidyl-prolyl cis-trans isomerase A;Peptidyl-prolyl cis-trans isomerase A, N-terminally processed	Ppia	3561900	5233600	12125000	0	0	4393200	0	0	4794300	0	4535500	24735000	5886100	9350000	5880800	2897200	2	1	2	1	1	1	1	0	2	1	1	3	4	2	2	2			Ppia	21.7642	22.3194	23.5315	0	0	22.0668	0
205	P63090	P63090	5	5	5	Pleiotrophin	Ptn	0	2625400	9608300	4558100	6781900	7037100	42666000	50565000	74224000	25323000	29370000	72834000	132460000	125510000	68712000	55550000	0	1	1	3	1	3	5	6	6	3	3	6	8	11	6	5			Ptn	0	21.3241	23.1958	22.12	22.6933	22.7465	25.3466
209	Q62656;F1LMY3	Q62656;F1LMY3	19;18	19;18	19;18	Receptor-type tyrosine-protein phosphatase zeta;Protein-tyrosine-phosphatase	Ptprz1	6980100	14902000	42030000	5290000	0	25996000	27751000	38376000	113340000	31757000	11139000	55797000	303300000	217440000	254820000	12249000	3	4	3	1	0	3	5	7	7	4	1	9	13	16	14	5			Ptprz1	22.7348	23.829	25.3249	22.3348	0	24.6318	24.726
210	Q6IUU3	Q6IUU3	2	2	2	Sulfhydryl oxidase 1	Qsox1	0	0	0	0	0	0	0	0	0	0	0	0	0	1783900	0	0	0	0	0	0	0	0	0	0	0	0	0	0	0	1	0	0			Qsox1	0	0	0	0	0	0	0
225	Q9Z0K6	Q9Z0K6	3	3	3	Scrapie-responsive protein 1	Scrg1	0	0	0	0	0	0	0	0	0	0	0	0	0	0	0	0	0	0	0	0	0	0	0	0	0	0	0	0	0	0	0	0			Scrg1	0	0	0	0	0	0	0
226	Q9JI92	Q9JI92	3	3	3	Syntenin-1	Sdcbp	0	0	0	0	0	0	0	0	3003300	0	0	0	9628600	4010600	0	0	0	0	0	0	0	0	0	0	2	0	0	0	2	1	0	0			Sdcbp	0	0	0	0	0	0	0
227	Q63548	Q63548	4	4	4	Semaphorin-3A	Sema3a	0	0	0	0	0	0	0	0	0	0	0	0	6133900	4611800	1996700	0	0	0	0	0	0	0	0	0	0	0	0	0	4	1	1	0			Sema3a	0	0	0	0	0	0	0
228	F1MAG8	F1MAG8	11	11	11		Sema3d	0	0	0	0	0	0	0	0	0	0	0	0	4122200	5068800	0	0	0	0	0	0	0	0	0	0	0	0	0	0	3	3	0	0			Sema3d	0	0	0	0	0	0	0
237	Q5M7T5	Q5M7T5	12	2	2		Serpinc1	25523000	25915000	0	14853000	0	0	11978000	4244200	0	14345000	11594000	0	0	2648700	0	0	5	3	3	3	2	1	5	2	1	2	2	0	1	2	1	0			Serpinc1	24.6053	24.6273	0	23.8243	0	0	23.5139
238	G3V7Z4;P07092	G3V7Z4;P07092	19;18	19;18	19;18	Glia-derived nexin	Serpine2	0	0	5910100	0	0	2119600	42328000	56325000	41007000	31425000	14825000	31266000	205180000	256780000	109720000	44112000	1	0	4	0	0	1	9	9	8	5	2	7	17	18	8	10			Serpine2	0	0	22.4948	0	0	21.0154	25.3351
239	Q6P734	Q6P734	11	11	11	Plasma protease C1 inhibitor	Serping1	0	0	0	0	0	0	0	0	0	947880	0	0	0	0	14960000	36729000	0	0	0	0	0	0	0	0	0	1	0	0	0	0	5	7			Serping1	0	0	0	0	0	0	0
242	Q6IE50	Q6IE50	4	4	4		Smoc1	0	0	0	0	0	0	0	0	10699000	0	0	0	23187000	21855000	0	16850000	0	0	0	0	0	0	0	0	1	0	0	0	1	4	0	2			Smoc1	0	0	0	0	0	0	0
243	G3V7X5;P24054	G3V7X5;P24054	17;17	17;17	17;17	SPARC-like protein 1	Sparcl1	0	0	0	0	0	0	0	8892900	9088000	0	0	0	189010000	173490000	26515000	30410000	0	0	0	0	0	0	0	3	2	0	0	0	15	18	8	6			Sparcl1	0	0	0	0	0	0	0
244	F1M6V6	F1M6V6	1	1	1		Spock1	0	0	0	0	0	0	0	0	0	0	0	0	0	0	0	0	0	0	0	0	0	0	0	0	0	0	0	0	0	0	0	0			Spock1	0	0	0	0	0	0	0
288	A0A0G2K946	A0A0G2K946	1	1	1		Spock2	0	0	0	0	0	0	0	0	2242900	0	0	0	12213000	0	0	0	0	0	0	0	0	0	0	0	1	0	0	0	1	0	0	0			Spock2	0	0	0	0	0	0	0
245	Q3B7D6;P35446	Q3B7D6;P35446	18;17	18;17	18;17	Spondin-1	Spon1	23942000	1418200	3178800	0	0	0	65082000	102130000	108890000	39599000	41869000	43756000	207920000	294990000	312820000	100910000	1	2	2	0	0	0	7	9	12	6	5	7	15	18	18	10			Spon1	24.513	20.4356	21.6001	0	0	0	25.9558
246	A0A0G2K9X1;Q62740	A0A0G2K9X1;Q62740	1;1	1;1	1;1	Secreted phosphoprotein 24	Spp2	0	0	0	0	0	0	0	0	0	0	0	0	0	0	0	0	1	0	0	0	0	0	0	0	0	0	0	0	0	0	0	0			Spp2	0	0	0	0	0	0	0
252	G3V6K1;Q9R0D6	G3V6K1;Q9R0D6	12;11	12;11	12;11	Transcobalamin-2	Tcn2	0	0	0	0	0	0	0	0	0	0	0	7076400	11712000	38928000	0	0	0	0	0	0	0	0	0	0	0	0	0	1	4	7	1	0			Tcn2	0	0	0	0	0	0	0
255	D4A8G5	D4A8G5	3	3	3		Tgfbi	36586000	6300000	0	6247500	5136000	0	0	0	0	0	0	0	0	0	0	0	4	3	0	3	1	0	0	0	0	1	0	0	0	0	0	0			Tgfbi	25.1248	22.5869	0	22.5748	22.2922	0	0
256	F1LMS5;A0A0G2K7L8;P49744	F1LMS5;A0A0G2K7L8;P49744	4;4;4	2;2;2	2;2;2	Thrombospondin-4	Thbs4	25827000	37433000	0	0	0	0	0	0	0	0	0	0	0	0	0	0	1	2	0	0	0	0	0	0	0	0	0	0	0	0	1	0			Thbs4	24.6224	25.1578	0	0	0	0	0
257	P30120	P30120	5	5	5	Metalloproteinase inhibitor 1	Timp1	0	0	0	0	0	0	0	0	0	0	0	9001900	8853500	14648000	0	9746400	0	0	0	0	0	0	0	0	0	0	0	2	2	3	0	1			Timp1	0	0	0	0	0	0	0
258	P30121	P30121	2	2	2	Metalloproteinase inhibitor 2	Timp2	0	0	0	0	0	0	0	0	0	0	0	0	4963800	0	0	0	0	0	0	0	0	0	0	0	0	0	0	0	1	0	0	0			Timp2	0	0	0	0	0	0	0
261	A0A096MJE6;F1LQ63;Q05546	A0A096MJE6;F1LQ63;Q05546	29;28;25	29;28;25	29;28;25	Tenascin-R	Tnr	0	0	0	0	0	0	0	0	0	0	0	0	308090000	379210000	0	0	0	0	0	0	0	0	0	0	0	0	0	0	25	39	0	0			Tnr	0	0	0	0	0	0	0
271	P11232;R4GNK3	P11232;R4GNK3	2;1	2;1	2;1	Thioredoxin	Txn	4599900	0	0	0	0	0	0	0	0	0	0	0	0	0	0	0	1	0	0	0	0	0	0	0	0	0	0	0	0	0	0	0			Txn	22.1332	0	0	0	0	0	0
273	Q9ERB4;D3Z9N6;D3ZFC3;A0A0G2K944;D4A8Y6	Q9ERB4;D3Z9N6;D3ZFC3	15;11;10;7;7	15;11;10;7;7	15;11;10;7;7	Versican core protein	Vcan	0	0	0	0	0	0	0	0	0	0	0	0	90334000	93441000	4069400	0	0	0	0	0	0	0	0	0	0	0	0	0	13	13	2	0			Vcan	0	0	0	0	0	0	0
																																									NONZERO
																																										Gene	Intensity.OPC_6H_C1	Intensity.OPC_6H_C2	Intensity.OPC_6H_C3	Intensity.OPC_6H_T1	Intensity.OPC_6H_T2	Intensity.OPC_6H_T3	Intensity.OPC_48H_C1
																																										A1m	26.8073	26.3846	22.5977	27.3333	25.7964	22.9851	24.0583
																																										Adamts4	0	0	0	0	0	0	0
																																										Agrn	0	0	0	0	0	0	0
																																										Apob	25.9619	26.7503	22.6009	26.6068	25.2599	0	0
																																										Apod	0	0	0	0	0	0	0
																																										Apoe	0	0	0	0	0	0	0
																																										App	0	0	0	0	0	21.8789	23.009
																																										Asah1	0	0	0	0	0	0	0
																																										B2m	0	0	0	0	0	0	0
																																										Bcan	0	0	0	0	0	0	0
																																										C2	0	0	0	0	0	0	0
																																										C3	0	0	0	0	0	0	0
																																										C4a	0	0	0	0	22.757	0	0
																																										Cd9	0	0	0	0	0	0	0
																																										Col11a1	0	24.0596	0	0	0	0	0
																																										Col1a1	24.5234	24.8653	0	25.2537	24.8932	0	21.6389
																																										Col1a2	24.5703	23.3703	0	22.3348	24.5259	0	22.4598
																																										Col2a1	23.3124	0	0	0	0	0	0
																																										Col4a1	21.7373	0	0	0	0	0	20.6513
																																										Col4a2	0	0	0	0	0	0	0
																																										Comp	25.5126	26.1878	0	24.4384	23.8078	0	0
																																										Cpe	0	0	0	0	0	0	21.6355
																																										Cst3	0	0	0	21.4697	21.7925	0	25.5972
																																										Ctsb	0	0	0	0	0	0	0
																																										Ctsl	0	0	0	0	0	0	0
																																										Cxcl10	0	0	0	0	0	0	0
																																										Cxcl9	0	0	0	0	0	0	0
																																										Dnase1	26.8397	26.4449	0	24.7832	24.638	0	0
																																										Enpp2	22.7597	22.6285	0	21.2909	0	0	0
																																										Fabp5	0	0	0	0	0	0	0
																																										Fn1	25.7956	25.177	20.5259	25.6661	24.7427	0	23.7562
																																										Gpc1	0	0	0	0	0	0	20.0587
																																										Gpi	0	0	0	0	0	0	0
																																										Hmgb2	0	0	0	0	0	0	0
																																										Hnrnpa2b1	0	0	23.0069	0	0	21.356	0
																																										Hsp90ab1	23.271	23.6696	0	0	23.6867	0	21.0143
																																										Hspa1a	0	20.9701	0	21.0643	0	0	0
																																										Igfbp2	0	0	0	0	0	0	0
																																										Igfbp5	0	0	0	0	0	0	0
																																										Klkb1	24.6548	23.4143	0	24.892	0	0	22.2699
																																										Lgals3bp	0	0	0	0	0	0	0
																																										Lgi3	0	0	0	0	0	0	0
																																										Masp1	0	0	0	0	0	0	0
																																										Nampt	0	0	0	0	0	0	0
																																										Ncan	0	20.8593	0	20.1195	0	0	22.8815
																																										Nid1	0	0	0	0	0	0	0
																																										Pcolce	0	0	0	0	0	0	0
																																										Pdgfa	26.536	26.2216	23.375	0	24.0992	22.3652	21.3818
																																										Plod3	0	0	0	0	0	0	0
																																										Pnlip	0	0	0	0	0	0	23.7962
																																										Ppia	21.7642	22.3194	23.5315	0	0	22.0668	0
																																										Ptn	0	21.3241	23.1958	22.12	22.6933	22.7465	25.3466
																																										Ptprz1	22.7348	23.829	25.3249	22.3348	0	24.6318	24.726
																																										Qsox1	0	0	0	0	0	0	0
																																										Sdcbp	0	0	0	0	0	0	0
																																										Sema3a	0	0	0	0	0	0	0
																																										Sema3d	0	0	0	0	0	0	0
																																										Serpinc1	24.6053	24.6273	0	23.8243	0	0	23.5139
																																										Serpine2	0	0	22.4948	0	0	21.0154	25.3351
																																										Serping1	0	0	0	0	0	0	0
																																										Smoc1	0	0	0	0	0	0	0
																																										Sparcl1	0	0	0	0	0	0	0
																																										Spock2	0	0	0	0	0	0	0
																																										Spon1	24.513	20.4356	21.6001	0	0	0	25.9558
																																										Spp2	0	0	0	0	0	0	0
																																										Tcn2	0	0	0	0	0	0	0
																																										Tgfbi	25.1248	22.5869	0	22.5748	22.2922	0	0
																																										Thbs4	24.6224	25.1578	0	0	0	0	0
																																										Timp1	0	0	0	0	0	0	0
																																										Timp2	0	0	0	0	0	0	0
																																										Tnr	0	0	0	0	0	0	0
																																										Txn	22.1332	0	0	0	0	0	0
																																										Vcan	0	0	0	0	0	0	0
[truncated: 9 more columns]

## Sheet: OL 10fold intensity
	Protein.IDs	Majority.protein.IDs	Peptide.counts..all.	Peptide.counts..razor.unique.	Peptide.counts..unique.	Protein.names	Gene	Intensity.Oligo_6H_C1	Intensity.Oligo_6H_C2	Intensity.Oligo_6H_C3	Intensity.Oligo_6H_T1	Intensity.Oligo_6H_T2	Intensity.Oligo_6H_T3	Intensity.Oligo_48H_C1	Intensity.Oligo_48H_C2	Intensity.Oligo_48H_C3	Intensity.Oligo_48H_T1	Intensity.Oligo_48H_T2	Intensity.Oligo_48H_T3	Intensity.OL_5d_C1	Intensity.OL_5d_C2	Intensity.OL_5d_C3	Intensity.OL_5d_T1	Intensity.OL_5d_T2	Intensity.OL_5d_T3	MS.MS.count.Oligo_6H_C1	MS.MS.count.Oligo_6H_C2	MS.MS.count.Oligo_6H_C3	MS.MS.count.Oligo_6H_T1	MS.MS.count.Oligo_6H_T2	MS.MS.count.Oligo_6H_T3	MS.MS.count.Oligo_48H_C1	MS.MS.count.Oligo_48H_C2	MS.MS.count.Oligo_48H_C3	MS.MS.count.Oligo_48H_T1	MS.MS.count.Oligo_48H_T2	MS.MS.count.Oligo_48H_T3	MS.MS.count.OL_5d_C1	MS.MS.count.OL_5d_C2	MS.MS.count.OL_5d_C3	MS.MS.count.OL_5d_T1	MS.MS.count.OL_5d_T2	MS.MS.count.OL_5d_T3	LOG	Gene	Intensity.Oligo_6H_C1	Intensity.Oligo_6H_C2	Intensity.Oligo_6H_C3	Intensity.Oligo_6H_T1
1	Q63041	Q63041	4	4	4	Alpha-1-macroglobulin;Alpha-1-macroglobulin 45 kDa subunit	A1m	0	0	0	0	0	0	0	0	0	0	0	0	0	0	0	0	0	0	0	0	0	0	0	0	0	0	0	0	0	0	0	0	0	0	0	0		A1m	0	0	0	0
6	D4A0C5;Q9ESP7	D4A0C5;Q9ESP7	18;13	18;13	18;13	A disintegrin and metalloproteinase with thrombospondin motifs 4	Adamts4	0	0	0	0	0	0	5100200	1297200	4693700	0	0	0	97151000	63989000	72846000	0	0	0	0	0	0	0	0	0	4	1	2	0	0	0	17	15	14	0	0	0		Adamts4	0	0	0	0
8	D4A2F1;F1LPF2;P25304	D4A2F1;F1LPF2;P25304	2;2;2	2;2;2	2;2;2	Agrin;Agrin N-terminal 110 kDa subunit;Agrin C-terminal 110 kDa subunit;Agrin C-terminal 90 kDa fragment;Agrin C-terminal 22 kDa fragment	Agrn	0	0	0	0	0	0	0	0	0	0	0	0	0	0	0	0	0	0	0	0	0	0	0	0	0	0	0	0	0	0	0	0	0	0	0	0		Agrn	0	0	0	0
13	F1M6Z1;Q7TMA5	F1M6Z1;Q7TMA5	6;6	4;4	4;4	Apolipoprotein B-100;Apolipoprotein B-48	Apob	0	0	0	0	0	0	0	0	0	0	0	0	0	0	0	0	0	0	0	0	0	0	0	0	0	0	0	0	0	0	0	0	0	0	0	0		Apob	0	0	0	0
14	M0R4S2;P23593	M0R4S2;P23593	3;3	3;3	3;3	Apolipoprotein D	Apod	0	0	0	0	0	0	0	0	0	0	0	0	7311800	14911000	2726100	0	0	0	0	0	0	0	0	0	0	0	0	0	0	0	1	2	3	0	0	1		Apod	0	0	0	0
16	Q6P6Q5;P08592	Q6P6Q5;P08592	20;20	20;20	19;19	Amyloid beta A4 protein;N-APP;Soluble APP-alpha;Soluble APP-beta;C99;Beta-amyloid protein 42;Beta-amyloid protein 40;C83;P3(42);P3(40);C80;Gamma-secretase C-terminal fragment 59;Gamma-secretase C-terminal fragment 57;Gamma-secretase C-terminal fragment 50;C31	App	1520200	0	0	0	1842000	3065500	75200000	3007500	13674000	64962000	42992000	11293000	464920000	277470000	756690000	0	30817000	9021500	1	0	1	0	2	1	10	1	5	8	5	1	32	24	26	0	8	6		App	20.5358	0	0	0
18	A0A0G2K8T0;Q6P7S1	A0A0G2K8T0;Q6P7S1	3;3	3;3	3;3	Acid ceramidase	Asah1	0	0	0	0	0	0	0	0	0	0	0	0	2366400	3316100	2588500	2952400	0	2011800	0	0	0	0	0	0	0	0	0	0	0	0	2	2	1	1	0	2		Asah1	0	0	0	0
20	Q99J86	Q99J86	3	3	3	Attractin	Atrn	0	0	0	0	0	0	0	0	0	0	0	0	0	0	4589800	0	0	0	0	0	0	0	0	0	0	0	0	0	0	0	1	0	3	0	0	0		Atrn	0	0	0	0
21	P07151	P07151	3	3	3	Beta-2-microglobulin	B2m	0	0	0	0	0	0	0	0	0	20372000	24162000	12137000	0	0	0	29289000	0	34655000	0	0	0	0	0	0	0	0	0	2	1	2	0	0	0	4	1	4		B2m	0	0	0	0
22	G3V8G4;P55068;A0A0G2JYH8	G3V8G4;P55068;A0A0G2JYH8	28;24;15	28;24;15	28;24;15	Brevican core protein	Bcan	0	0	0	0	0	0	38945000	0	7130000	3141900	4599400	0	94405000	73143000	125430000	0	0	0	0	0	0	0	0	1	19	3	3	1	3	0	18	13	20	0	0	1		Bcan	0	0	0	0
28	Q6MG73	Q6MG73	29	29	15		C2	0	0	0	0	0	0	0	0	0	23444000	31199000	9324100	0	0	0	90452000	137900000	157020000	0	0	0	0	0	0	0	0	0	9	6	5	0	0	0	19	25	24		C2	0	0	0	0
29	M0RBJ7;M0RBF1;P01026	M0RBJ7;M0RBF1;P01026	13;13;13	3;3;3	2;2;2	Complement C3;Complement C3 beta chain;C3-beta-c;Complement C3 alpha chain;C3a anaphylatoxin;Acylation stimulating protein;Complement C3b alpha chain;Complement C3c alpha chain fragment 1;Complement C3dg fragment;Complement C3g fragment;Complement C3d fragment;Complement C3f fragment;Complement C3c alpha chain fragment 2	C3	0	0	0	0	0	0	0	0	0	0	0	0	0	0	0	1934800	0	0	0	0	0	0	0	0	0	0	0	0	0	0	0	0	0	2	0	0		C3	0	0	0	0
30	Q6MG90;A0A0G2JW12;P08649;M0RB00;F1LNM4;A0A0G2JV52	Q6MG90;A0A0G2JW12;P08649;M0RB00;F1LNM4;A0A0G2JV52	10;8;8;7;6;5	2;2;2;2;2;2	2;2;2;2;2;2	Complement C4;Complement C4 beta chain;Complement C4 alpha chain;C4a anaphylatoxin;Complement C4 gamma chain	C4a	0	0	0	0	0	0	0	0	0	0	0	0	0	0	0	0	1045000	0	0	0	0	0	0	0	0	0	0	0	0	0	0	0	0	0	1	0		C4a	0	0	0	0
32	P18418	P18418	2	2	2	Calreticulin	Calr	0	0	0	0	0	0	0	0	0	0	0	0	0	0	0	0	4258900	0	0	0	0	0	0	0	0	0	0	0	0	0	0	0	0	1	2	0		Calr	0	0	0	0
35	Q9QXY8	Q9QXY8	2	2	2	C-C motif chemokine 7	Ccl7	0	0	0	0	0	0	0	0	0	1560600	0	0	0	0	0	0	17756000	7253700	0	0	0	0	0	0	0	0	0	0	0	0	0	0	0	0	2	0		Ccl7	0	0	0	0
37	P40241	P40241	3	3	3	CD9 antigen	Cd9	0	0	0	0	0	0	2240100	0	0	0	0	0	0	0	0	0	0	0	0	0	0	0	0	0	1	0	0	0	0	0	0	1	0	0	0	0		Cd9	0	0	0	0
38	A0A0U1RRP9;Q7TP05;A0A096MKF9;G3V615	A0A0U1RRP9;Q7TP05;A0A096MKF9	19;19;10;5	3;3;0;3	3;3;0;3		Cfb	0	0	0	0	0	0	0	0	0	23818000	9819800	0	0	0	0	3439900	14153000	0	0	0	0	0	0	0	0	0	0	1	1	0	0	0	0	1	2	0		Cfb	0	0	0	0
48	P20909	P20909	3	3	3	Collagen alpha-1(XI) chain	Col11a1	0	0	0	0	0	0	0	0	0	0	0	0	0	0	2848400	0	0	0	0	0	0	0	0	0	0	0	0	0	1	0	0	0	1	0	0	0		Col11a1	0	0	0	0
49	Q6MGB2;F6T0B3	Q6MGB2;F6T0B3	1;1	1;1	1;1		Col11a2	0	0	0	0	0	0	0	0	0	0	0	0	0	0	5156300	0	0	0	0	0	0	0	0	0	1	0	0	0	0	0	0	0	1	0	0	0		Col11a2	0	0	0	0
50	P02454	P02454	5	5	3	Collagen alpha-1(I) chain	Col1a1	0	0	0	0	0	0	0	0	0	0	0	0	0	0	0	0	0	0	0	0	0	0	0	0	0	0	0	0	0	0	0	0	0	0	0	0		Col1a1	0	0	0	0
52	F1LRM7;P05539	F1LRM7;P05539	2;2	2;2	2;2	Collagen alpha-1(II) chain;Collagen alpha-1(II) chain;Chondrocalcin	Col2a1	0	0	0	0	0	0	0	0	0	0	0	0	0	0	0	0	0	0	0	0	0	0	0	0	0	0	0	0	0	0	0	0	0	0	0	0		Col2a1	0	0	0	0
53	F1MA59;F1LUN5	F1MA59	3;1	3;1	3;1		Col4a1	0	0	0	0	0	0	0	0	0	0	0	0	0	0	0	0	0	0	0	0	0	0	0	0	0	0	0	0	0	0	0	0	0	0	0	0		Col4a1	0	0	0	0
57	M0RBU0;P35444	M0RBU0;P35444	5;5	5;5	1;1	Cartilage oligomeric matrix protein	Comp	0	0	0	0	0	0	0	0	0	0	0	0	0	0	0	0	0	0	0	0	0	0	0	0	0	0	0	0	0	0	0	0	0	0	0	0		Comp	0	0	0	0
58	A0A0G2K9I6;G3V7K3;P13635	A0A0G2K9I6;G3V7K3;P13635	1;1;1	1;1;1	1;1;1	Ceruloplasmin	Cp	0	0	0	0	0	0	0	0	0	0	0	0	0	0	0	0	0	0	0	0	0	0	0	0	0	0	0	0	0	0	0	0	0	0	0	1		Cp	0	0	0	0
59	P15087;D4A8X4	P15087;D4A8X4	7;5	7;5	7;5	Carboxypeptidase E	Cpe	0	0	0	0	0	0	0	0	0	0	13956000	0	32531000	13197000	0	6511300	0	0	0	0	0	0	0	0	0	0	0	0	1	0	3	5	1	2	0	0		Cpe	0	0	0	0
63	P14841	P14841	4	4	4	Cystatin-C	Cst3	0	0	2868200	0	0	0	39135000	0	17923000	79710000	35281000	76742000	208640000	231870000	201120000	64466000	128340000	55965000	0	0	1	0	0	0	2	0	2	5	3	3	5	7	8	4	5	3		Cst3	0	0	21.4517	0
65	Q6IN22;P00787	Q6IN22;P00787	2;2	2;2	2;2	Cathepsin B;Cathepsin B light chain;Cathepsin B heavy chain	Ctsb	0	0	0	0	0	0	0	0	0	0	0	0	3183000	0	20428000	0	0	0	0	0	0	0	0	0	0	0	0	0	0	0	1	0	2	0	0	0		Ctsb	0	0	0	0
66	P07154	P07154	13	13	13	Cathepsin L1;Procathepsin L;Cathepsin L1 heavy chain;Cathepsin L1 light chain	Ctsl	0	0	0	0	0	0	38149000	0	11555000	7536300	0	7849200	721590000	481270000	583760000	0	0	4742900	0	1	0	0	0	0	4	1	2	3	0	2	28	17	27	0	2	1		Ctsl	0	0	0	0
68	Q8K4B1	Q8K4B1	3	3	3	C-X-C motif chemokine	Cxcl9	0	0	0	0	0	0	0	0	0	31615000	15421000	27483000	0	0	0	23838000	42888000	91309000	0	0	0	0	0	0	0	0	0	1	4	3	0	0	0	3	5	4		Cxcl9	0	0	0	0
72	P21704	P21704	1	1	1	Deoxyribonuclease-1	Dnase1	0	0	0	0	0	0	0	0	0	0	0	0	0	0	0	0	0	0	0	0	0	0	0	0	0	0	0	0	0	0	0	0	0	0	0	0		Dnase1	0	0	0	0
74	Q9EPB1	Q9EPB1	2	2	2	Dipeptidyl peptidase 2	Dpp7	0	0	0	0	0	0	0	0	0	0	0	0	0	0	6692100	0	0	0	0	0	0	0	0	0	0	0	0	0	0	0	0	1	1	0	0	0		Dpp7	0	0	0	0
83	Q64610;D3ZES5;F1LSF4	Q64610;D3ZES5;F1LSF4	31;25;25	31;25;25	31;25;25	Ectonucleotide pyrophosphatase/phosphodiesterase family member 2	Enpp2	0	0	0	0	0	0	36553000	4672900	0	74383000	56300000	22025000	154770000	109910000	70702000	13878000	37597000	57928000	0	0	0	0	0	1	5	4	0	10	10	8	15	15	12	4	8	10		Enpp2	0	0	0	0
85	P55053	P55053	8	8	8	Fatty acid-binding protein, epidermal	Fabp5	0	0	0	0	0	0	0	0	0	2223200	4517600	11916000	3600000	19889000	1833100	128200000	72298000	165460000	0	0	0	0	0	0	0	0	0	0	1	2	1	2	1	15	9	8		Fabp5	0	0	0	0
92	F1LST1;A0A096P6L8;P04937	F1LST1;A0A096P6L8;P04937	17;17;17	17;17;17	17;17;17	Fibronectin;Anastellin	Fn1	0	0	0	0	0	0	0	0	0	0	0	0	0	0	0	0	0	0	0	0	0	0	0	0	0	0	0	0	0	0	0	0	0	0	0	0		Fn1	0	0	0	0
103	Q6P7Q2;P35053	Q6P7Q2;P35053	7;7	7;7	7;7	Glypican-1;Secreted glypican-1	Gpc1	0	0	0	0	0	0	0	0	0	0	0	0	4634400	0	12502000	0	0	0	0	0	0	0	0	0	0	0	1	0	0	0	1	1	4	0	0	0		Gpc1	0	0	0	0
104	Q6P6V0;CON__Q3ZBD7	Q6P6V0;CON__Q3ZBD7	5;3	5;3	5;3	Glucose-6-phosphate isomerase	Gpi	0	0	0	0	0	0	0	0	0	0	0	0	0	0	0	3510700	9063100	18580000	0	0	0	0	0	0	0	0	0	0	0	0	0	1	0	2	3	4		Gpi	0	0	0	0
105	Q68FP1	Q68FP1	20	8	8	Gelsolin	Gsn	0	0	0	0	0	0	0	0	0	0	0	0	54164000	26427000	48513000	0	0	0	0	0	0	0	0	0	0	0	0	0	0	0	10	4	5	0	0	0		Gsn	0	0	0	0
114	P52925;D3ZS25	P52925;D3ZS25	2;1	1;1	1;1	High mobility group protein B2	Hmgb2	0	0	0	0	0	0	0	0	0	0	0	0	0	0	0	2536200	0	0	0	0	0	0	0	0	0	0	0	0	0	0	0	0	0	1	0	0		Hmgb2	0	0	0	0
117	F1LM82;F1LNF1;A7VJC2	F1LM82;F1LNF1;A7VJC2	4;4;4	4;4;4	4;4;4	Heterogeneous nuclear ribonucleoproteins A2/B1	Hnrnpa2b1	0	0	0	0	0	0	0	0	0	0	0	0	0	1068000	4770400	0	5461300	0	0	0	0	0	0	0	0	0	0	0	0	0	0	1	1	0	2	0		Hnrnpa2b1	0	0	0	0
122	P34058;A0A0G2K793;A0A0G2K4I4;A0A0A0MY09;Q66HD0	P34058;A0A0G2K793	16;15;1;1;1	16;15;1;1;1	10;9;1;1;1	Heat shock protein HSP 90-beta	Hsp90ab1	0	0	0	0	0	0	0	0	0	0	0	4556500	0	4034300	0	5362100	15331000	13558000	0	0	0	0	0	0	0	0	0	0	2	1	0	1	0	2	7	3		Hsp90ab1	0	0	0	0
123	P0DMW1;P0DMW0	P0DMW1;P0DMW0	5;5	2;2	2;2	Heat shock 70 kDa protein 1B;Heat shock 70 kDa protein 1A	Hspa1a	0	0	0	0	0	0	0	0	0	0	0	0	0	0	0	0	0	0	0	0	0	0	0	0	0	0	0	0	0	0	0	0	0	0	0	0		Hspa1a	0	0	0	0
135	Q5FVS2;P14272	Q5FVS2;P14272	3;3	3;3	3;3	Plasma kallikrein;Plasma kallikrein heavy chain;Plasma kallikrein light chain	Klkb1	0	0	0	0	0	0	0	0	0	0	0	0	0	0	0	0	0	0	0	0	0	0	0	0	0	0	0	0	0	0	0	0	0	0	0	0		Klkb1	0	0	0	0
147	D3ZN61	D3ZN61	15	15	15		Lgi3	0	0	0	0	0	0	14603000	0	10174000	1018400	0	0	107880000	51511000	68803000	0	0	0	0	0	0	0	0	0	6	0	3	1	0	0	13	14	13	0	0	0		Lgi3	0	0	0	0
158	A0A0H2UHA1;Q8CHN8	A0A0H2UHA1;Q8CHN8	4;4	4;4	4;4	Mannan-binding lectin serine protease 1;Mannan-binding lectin serine protease 1 heavy chain;Mannan-binding lectin serine protease 1 light chain	Masp1	0	0	0	0	0	0	0	0	0	0	0	0	5481900	15935000	15757000	0	0	0	0	0	0	0	0	0	0	0	0	0	0	0	3	4	3	0	0	0		Masp1	0	0	0	0
171	A0A0G2K0I3;Q80Z29	A0A0G2K0I3;Q80Z29	2;2	2;2	2;2	Nicotinamide phosphoribosyltransferase	Nampt	0	0	0	0	0	0	0	0	0	0	0	0	0	0	0	0	8379300	4383000	0	0	0	0	0	0	0	0	0	0	0	0	0	0	0	0	1	1		Nampt	0	0	0	0
177	F1LM84;P08460;A0A0G2K3C8;W4VSR4;B5DFC9	F1LM84	16;2;1;1;1	16;2;1;1;1	16;2;1;1;1		Nid1	0	0	0	0	0	0	0	0	0	0	0	0	6691400	3277800	11479000	0	0	0	0	0	0	0	0	0	0	0	0	0	0	0	1	2	4	0	0	0		Nid1	0	0	0	0
290	F7FJQ3	F7FJQ3	2	2	2		Npc2	0	0	0	0	0	0	0	0	0	0	0	0	0	0	23055000	0	0	0	0	0	0	0	0	0	0	0	0	0	0	0	0	0	2	0	0	0		Npc2	0	0	0	0
183	O08628;Q5RJN2	O08628;Q5RJN2	6;5	6;5	6;5	Procollagen C-endopeptidase enhancer 1	Pcolce	0	0	0	0	0	0	0	0	0	33163000	64515000	30698000	32735000	13110000	13302000	25482000	26820000	43493000	0	0	0	0	0	0	0	0	0	8	4	6	5	6	3	4	5	8		Pcolce	0	0	0	0
185	Q6P7C3;P28576	Q6P7C3;P28576	3;3	3;3	3;3	Platelet-derived growth factor subunit A	Pdgfa	0	0	0	0	0	0	0	0	0	0	0	0	0	0	0	0	0	0	0	0	0	0	0	0	0	0	0	0	0	0	0	0	0	0	0	0		Pdgfa	0	0	0	0
192	Q5U367	Q5U367	2	2	2	Procollagen-lysine,2-oxoglutarate 5-dioxygenase 3	Plod3	0	0	0	0	0	0	0	0	0	0	0	0	1690300	0	1787600	0	0	0	0	0	0	0	0	0	0	0	0	0	0	0	1	0	1	0	0	0		Plod3	0	0	0	0
194	G3V8A7;P27657	G3V8A7;P27657	21;19	21;19	21;19	Triacylglycerol lipase;Pancreatic triacylglycerol lipase	Pnlip	0	0	0	3333800	7029500	4632700	255400000	42342000	79282000	40533000	89789000	34268000	879960000	569920000	663120000	3235100	34534000	19799000	0	1	0	1	3	1	23	6	8	5	10	7	34	23	26	1	6	3		Pnlip	0	0	0	21.6687
195	A0A0G2K1P0;P10111;A0A0G2K2E4;M0RCZ9	A0A0G2K1P0;P10111;A0A0G2K2E4	3;3;2;1	3;3;2;1	3;3;2;1	Peptidyl-prolyl cis-trans isomerase A;Peptidyl-prolyl cis-trans isomerase A, N-terminally processed	Ppia	0	0	0	0	3337700	0	0	0	0	0	0	0	0	0	0	4329500	7670600	7538600	1	0	0	0	2	0	1	0	0	1	0	1	0	1	0	2	1	3		Ppia	0	0	0	0
205	P63090	P63090	5	5	5	Pleiotrophin	Ptn	0	0	0	0	0	0	0	0	0	8537500	12769000	0	46522000	33191000	31978000	0	0	0	0	0	0	0	0	0	0	0	0	1	2	0	5	3	3	0	0	0		Ptn	0	0	0	0
210	Q6IUU3	Q6IUU3	2	2	2	Sulfhydryl oxidase 1	Qsox1	0	0	0	0	0	0	0	0	0	0	0	0	0	0	3455500	0	0	0	0	0	0	0	0	0	0	0	0	0	0	0	1	0	1	0	0	0		Qsox1	0	0	0	0
225	Q9Z0K6	Q9Z0K6	3	3	3	Scrapie-responsive protein 1	Scrg1	0	0	0	0	0	0	0	0	4341100	0	9832900	0	4611600	0	2184100	0	0	0	0	0	0	0	0	0	0	0	2	0	1	0	1	0	1	0	0	0		Scrg1	0	0	0	0
226	Q9JI92	Q9JI92	3	3	3	Syntenin-1	Sdcbp	0	0	0	0	0	0	0	0	0	0	0	0	3398000	1729200	3928600	0	0	0	0	0	0	0	0	0	0	0	0	0	0	0	1	1	2	0	0	0		Sdcbp	0	0	0	0
227	Q63548	Q63548	4	4	4	Semaphorin-3A	Sema3a	0	0	0	0	0	0	0	0	0	0	0	0	0	0	0	0	0	0	0	0	0	0	0	0	0	0	0	0	0	0	0	0	0	0	0	0		Sema3a	0	0	0	0
228	F1MAG8	F1MAG8	11	11	11		Sema3d	0	0	0	0	0	0	4743400	1060200	0	1705700	0	0	8769900	18703000	3975600	0	0	1113600	0	0	0	0	0	0	2	0	0	1	0	0	3	4	1	0	0	1		Sema3d	0	0	0	0
237	Q5M7T5	Q5M7T5	12	2	2		Serpinc1	0	0	0	0	0	0	0	0	0	0	0	0	0	0	0	0	0	0	0	0	0	0	0	0	0	0	0	0	0	0	0	0	0	0	0	0		Serpinc1	0	0	0	0
238	G3V7Z4;P07092	G3V7Z4;P07092	19;18	19;18	19;18	Glia-derived nexin	Serpine2	0	0	0	0	0	0	32655000	0	860500	32881000	13199000	14965000	107000000	80073000	88920000	16665000	12224000	6358600	0	1	0	1	0	1	7	2	1	8	5	3	9	11	14	2	4	5		Serpine2	0	0	0	0
239	Q6P734	Q6P734	11	11	11	Plasma protease C1 inhibitor	Serping1	0	0	0	0	0	0	0	0	0	5242000	7297000	23315000	0	0	0	21676000	58395000	134010000	0	0	0	0	0	0	0	0	0	4	5	2	0	0	0	4	10	16		Serping1	0	0	0	0
242	Q6IE50	Q6IE50	4	4	4		Smoc1	0	0	0	0	0	0	0	0	0	0	0	0	0	0	0	0	0	0	0	0	0	0	0	0	0	0	0	0	0	0	0	0	0	0	0	0		Smoc1	0	0	0	0
244	F1M6V6	F1M6V6	1	1	1		Spock1	0	0	0	0	0	0	0	0	0	0	0	0	0	0	0	0	0	0	0	0	0	0	0	0	0	0	0	0	0	0	0	0	1	0	0	0		Spock1	0	0	0	0
288	A0A0G2K946	A0A0G2K946	1	1	1		Spock2	0	0	0	0	0	0	0	0	0	0	0	0	0	0	0	0	0	0	0	0	0	0	0	0	0	0	0	0	0	0	0	0	0	0	0	0		Spock2	0	0	0	0
245	Q3B7D6;P35446	Q3B7D6;P35446	18;17	18;17	18;17	Spondin-1	Spon1	0	0	0	0	0	0	3339400	0	0	1906400	0	0	20789000	18069000	5053900	6708100	7462100	9510700	0	0	0	0	0	0	2	0	0	1	0	0	4	7	2	1	1	1		Spon1	0	0	0	0
246	A0A0G2K9X1;Q62740	A0A0G2K9X1;Q62740	1;1	1;1	1;1	Secreted phosphoprotein 24	Spp2	0	0	0	0	0	0	0	0	0	0	0	0	0	0	0	0	0	0	0	0	0	0	0	0	0	0	0	0	0	0	0	0	0	0	0	0		Spp2	0	0	0	0
252	G3V6K1;Q9R0D6	G3V6K1;Q9R0D6	12;11	12;11	12;11	Transcobalamin-2	Tcn2	0	0	0	0	0	0	1939800	0	0	7035400	0	1746800	40674000	14565000	25385000	0	1580600	0	0	0	0	0	0	0	2	0	0	1	0	1	8	4	9	0	1	0		Tcn2	0	0	0	0
255	D4A8G5	D4A8G5	3	3	3		Tgfbi	0	0	0	0	0	0	0	0	0	0	0	0	0	0	0	0	0	0	0	0	0	0	0	0	0	0	0	0	0	0	0	0	0	0	0	0		Tgfbi	0	0	0	0
257	P30120	P30120	5	5	5	Metalloproteinase inhibitor 1	Timp1	0	0	0	0	0	0	0	0	0	0	0	0	0	10337000	0	8514100	2329200	5890000	0	0	0	0	0	0	0	0	0	1	0	0	0	1	0	1	1	1		Timp1	0	0	0	0
258	P30121	P30121	2	2	2	Metalloproteinase inhibitor 2	Timp2	0	0	0	0	0	0	0	0	0	0	0	0	0	0	0	0	0	0	0	0	0	0	0	0	0	0	0	0	0	0	0	0	0	0	0	0		Timp2	0	0	0	0
261	A0A096MJE6;F1LQ63;Q05546	A0A096MJE6;F1LQ63;Q05546	29;28;25	29;28;25	29;28;25	Tenascin-R	Tnr	1773900	7461600	4494500	1003200	3234400	13363000	66213000	5767900	8804800	25584000	38410000	11919000	69791000	34963000	91577000	5210700	1238600	6184600	2	1	3	1	2	4	13	4	6	4	8	4	13	10	13	2	3	1		Tnr	20.7585	22.8311	22.0997	19.9362
271	P11232;R4GNK3	P11232;R4GNK3	2;1	2;1	2;1	Thioredoxin	Txn	0	0	0	0	0	0	0	0	0	0	0	0	0	0	0	0	0	0	0	0	0	0	0	0	0	0	0	0	0	0	0	0	0	0	1	0		Txn	0	0	0	0
273	Q9ERB4;D3Z9N6;D3ZFC3;A0A0G2K944;D4A8Y6	Q9ERB4;D3Z9N6;D3ZFC3	15;11;10;7;7	15;11;10;7;7	15;11;10;7;7	Versican core protein	Vcan	0	0	0	0	2657800	0	6955000	0	2502300	9120900	5094200	8470100	7906200	15302000	16183000	7625700	0	0	0	0	0	0	0	0	3	0	1	2	1	2	2	2	5	2	0	0		Vcan	0	0	0	0
																																												NONZERO
																																													Gene	Intensity.Oligo_6H_C1	Intensity.Oligo_6H_C2	Intensity.Oligo_6H_C3	Intensity.Oligo_6H_T1
																																													Adamts4	0	0	0	0
																																													Apod	0	0	0	0
																																													App	20.5358	0	0	0
																																													Asah1	0	0	0	0
																																													Atrn	0	0	0	0
																																													B2m	0	0	0	0
																																													Bcan	0	0	0	0
																																													C2	0	0	0	0
																																													C3	0	0	0	0
																																													C4a	0	0	0	0
																																													Calr	0	0	0	0
																																													Ccl7	0	0	0	0
																																													Cd9	0	0	0	0
																																													Cfb	0	0	0	0
																																													Col11a1	0	0	0	0
																																													Col11a2	0	0	0	0
																																													Cpe	0	0	0	0
																																													Cst3	0	0	21.4517	0
																																													Ctsb	0	0	0	0
																																													Ctsl	0	0	0	0
																																													Cxcl9	0	0	0	0
																																													Dpp7	0	0	0	0
																																													Enpp2	0	0	0	0
																																													Fabp5	0	0	0	0
																																													Gpc1	0	0	0	0
																																													Gpi	0	0	0	0
																																													Gsn	0	0	0	0
																																													Hmgb2	0	0	0	0
																																													Hnrnpa2b1	0	0	0	0
																																													Hsp90ab1	0	0	0	0
																																													Lgi3	0	0	0	0
																																													Masp1	0	0	0	0
																																													Nampt	0	0	0	0
																																													Nid1	0	0	0	0
																																													Npc2	0	0	0	0
																																													Pcolce	0	0	0	0
																																													Plod3	0	0	0	0
																																													Pnlip	0	0	0	21.6687
																																													Ppia	0	0	0	0
																																													Ptn	0	0	0	0
																																													Qsox1	0	0	0	0
																																													Scrg1	0	0	0	0
																																													Sdcbp	0	0	0	0
																																													Sema3d	0	0	0	0
																																													Serpine2	0	0	0	0
																																													Serping1	0	0	0	0
																																													Spon1	0	0	0	0
																																													Tcn2	0	0	0	0
																																													Timp1	0	0	0	0
																																													Tnr	20.7585	22.8311	22.0997	19.9362
																																													Vcan	0	0	0	0
[truncated: 15 more columns]

## Sheet: OPC_Normalized
Gene	Intensity.OPC_6H_C1	Intensity.OPC_6H_C2	Intensity.OPC_6H_C3	Intensity.OPC_6H_T1	Intensity.OPC_6H_T2	Intensity.OPC_6H_T3	Intensity.OPC_48H_C1	Intensity.OPC_48H_C2	Intensity.OPC_48H_C3	Intensity.OPC_48H_T1	Intensity.OPC_48H_T2	Intensity.OPC_48H_T3	Intensity.OPC_5d_C1	Intensity.OPC_5d_C2	Intensity.OPC_5d_T1	Intensity.OPC_5d_T2
A1m	26.065	25.7563	24.5395	26.4266	26.4266	26.065	24.7897	21.1892	0	15.2752	20.9875	0	0	2.68591	5.63531	0
Adamts4	0	0	0	0	0	0	0	0	0	0	0	0	0	1.33206	0	0
Agrn	0	0	0	0	0	0	0	0	0	0	0	0	2.68591	1.24134	0	0
Apob	25.4749	26.4266	24.7897	26.065	26.065	0	0	24.7897	0	24.5395	25.0523	0	2.69814	0	18.1152	0
Apod	0	0	0	0	0	0	0	0	0	0	0	0	0	4.17716	0	0
Apoe	0	0	0	0	0	0	0	0	0	0	0	0	20.4397	20.4397	24.2717	25.0523
App	0	0	0	0	0	24.7897	21.1892	0	22.6387	0	20.7994	20.7994	25.7563	25.4749	20.7994	7.04285
Asah1	0	0	0	0	0	0	0	0	0	0	0	13.6754	0	1.30839	0	0
B2m	0	0	0	0	0	0	0	0	0	20.9875	24.7897	20.9875	0	0	21.1892	20.7994
Bcan	0	0	0	0	0	0	0	0	0	0	0	0	24.5395	25.0523	4.15582	0
C2	0	0	0	0	0	0	0	0	0	26.4266	25.4749	26.065	0	0	25.7563	26.4266
C3	0	0	0	0	0	0	0	0	0	0	0	0	0	1.21537	13.6754	0
C4a	0	0	0	0	21.1892	0	0	0	0	0	0	0	0	0	0	0
Cd9	0	0	0	0	0	0	0	0	0	0	0	0	15.2752	4.20845	0	0
Col11a1	0	21.1892	0	0	0	0	0	0	0	0	0	0	0	1.30491	0	0
Col1a1	20.7994	24.2717	0	25.4749	25.7563	0	18.8208	20.4397	0	20.7994	13.6754	0	0	2.73209	0	0
Col1a2	20.9875	18.8208	0	20.9875	24.7897	0	20.7994	18.5652	0	20.4397	15.2752	0	0	0	0	0
Col2a1	18.8208	0	0	0	0	0	0	0	0	0	0	0	0	0	0	0
Col4a1	10.9731	0	0	0	0	0	15.2752	0	18.8208	0	0	10.9731	0	2.77666	0	0
Col4a2	0	0	0	0	0	0	0	0	0	0	0	0	0	7.04285	0	0
Comp	24.7897	25.0523	0	24.5395	24.2717	0	0	0	0	0	24.2717	0	2.75929	5.69717	4.17716	0
Cpe	0	0	0	0	0	0	18.5652	0	20.7994	0	15.4742	15.4742	18.5652	18.5652	20.4397	5.69717
Cst3	0	0	0	20.4397	20.4397	0	26.065	26.065	25.4749	25.7563	26.4266	26.4266	25.0523	24.2717	25.4749	25.7563
Ctsb	0	0	0	0	0	0	0	0	0	0	0	0	2.79623	0	0	0
Ctsl	0	0	0	0	0	0	0	0	20.4397	0	0	0	18.1152	15.4742	0	0
Cxcl10	0	0	0	0	0	0	0	0	0	18.1152	0	24.2717	0	0	18.5652	26.065
Cxcl9	0	0	0	0	0	0	0	0	0	0	0	20.4397	0	0	4.21723	0
Dnase1	26.4266	26.065	0	24.7897	25.0523	0	0	24.2717	0	24.2717	0	0	0	4.21723	0	0
Enpp2	18.1152	18.5652	0	18.8208	0	0	0	0	0	18.5652	0	0	24.2717	26.065	22.6387	18.5652
Fabp5	0	0	0	0	0	0	0	0	0	0	0	21.1892	0	0	15.4742	21.1892
Fn1	25.0523	24.7897	21.1892	25.7563	25.4749	0	24.2717	22.6387	0	22.6387	20.4397	0	2.57543	4.26104	0	0
Gpc1	0	0	0	0	0	0	13.6754	15.4742	15.2752	0	0	0	7.04285	1.25609	4.20845	0
Gpi	0	0	0	0	0	0	0	0	0	0	0	0	2.74199	4.10639	10.9731	15.2752
Hmgb2	0	0	0	0	0	0	0	0	0	0	0	0	0	0	0	15.4742
Hnrnpa2b1	0	0	25.0523	0	0	24.5395	0	0	21.1892	0	0	15.2752	0	2.77371	7.04285	0
Hsp90ab1	18.5652	20.7994	0	0	22.6387	0	15.4742	18.1152	13.6754	18.8208	0	24.5395	13.6754	5.63531	24.7897	24.2717
Hspa1a	0	13.6754	0	18.5652	0	0	0	0	0	0	0	0	0	0	0	0
Igfbp2	0	0	0	0	0	0	0	0	0	0	0	0	4.17716	1.32511	0	0
Igfbp5	0	0	0	0	0	0	0	0	0	0	0	0	5.69717	2.57543	0	0
Klkb1	24.2717	20.4397	0	25.0523	0	0	20.4397	0	0	0	0	0	0	0	0	0
Lgals3bp	0	0	0	0	0	0	0	0	0	0	0	18.1152	0	0	4.26104	5.63531
Lgi3	0	0	0	0	0	0	0	0	10.9731	0	0	0	15.4742	13.6754	0	0
Masp1	0	0	0	0	0	0	0	0	0	0	0	0	4.10639	2.69814	0	0
Nampt	0	0	0	0	0	0	0	0	0	0	0	0	0	0	0	13.6754
Ncan	0	10.9731	0	18.1152	0	0	20.9875	20.9875	18.1152	10.9731	18.8208	0	26.065	21.1892	20.9875	0
Nid1	0	0	0	0	0	0	0	0	0	0	0	0	4.20845	18.1152	0	0
Pcolce	0	0	0	0	0	0	0	0	0	13.6754	0	0	0	0	0	0
Pdgfa	25.7563	25.4749	25.7563	0	24.5395	25.4749	18.1152	0	0	15.4742	18.5652	0	0	1.30486	0	0
Plod3	0	0	0	0	0	0	0	0	0	0	0	0	2.57543	1.25662	0	0
Pnlip	0	0	0	0	0	0	24.5395	24.5395	24.7897	0	10.9731	0	26.4266	26.4266	0	0
Ppia	13.6754	15.4742	26.065	0	0	25.0523	0	0	20.9875	0	18.1152	22.6387	2.77666	4.15582	5.69717	10.9731
Ptn	0	15.2752	25.4749	20.7994	20.9875	25.7563	25.7563	25.4749	25.7563	24.7897	25.7563	25.7563	20.7994	20.7994	24.5395	24.7897
Ptprz1	15.4742	20.9875	26.4266	21.1892	0	26.4266	25.0523	25.0523	26.4266	25.4749	21.1892	25.4749	24.7897	22.6387	26.065	18.8208
Qsox1	0	0	0	0	0	0	0	0	0	0	0	0	0	1.29791	0	0
Sdcbp	0	0	0	0	0	0	0	0	18.5652	0	0	0	4.26104	2.74199	0	0
Sema3a	0	0	0	0	0	0	0	0	0	0	0	0	4.15582	2.75929	4.10639	0
Sema3d	0	0	0	0	0	0	0	0	0	0	0	0	2.73209	2.79623	0	0
Serpinc1	21.1892	22.6387	0	24.2717	0	0	22.6387	18.8208	0	21.1892	22.6387	0	0	2.57543	0	0
Serpine2	0	0	24.2717	0	0	24.2717	25.4749	25.7563	25.0523	25.0523	24.5395	24.7897	21.1892	24.5395	25.0523	24.5395
Serping1	0	0	0	0	0	0	0	0	0	7.04285	0	0	0	0	15.2752	22.6387
Smoc1	0	0	0	0	0	0	0	0	24.5395	0	0	0	10.9731	10.9731	0	20.4397
Sparcl1	0	0	0	0	0	0	0	20.7994	24.2717	0	0	0	20.9875	20.9875	18.8208	20.9875
Spock2	0	0	0	0	0	0	0	0	15.4742	0	0	0	5.63531	0	0	0
Spon1	20.4397	7.04285	22.6387	0	0	0	26.4266	26.4266	26.065	26.065	26.065	25.0523	22.6387	24.7897	26.4266	25.4749
Spp2	0	0	0	0	0	0	0	0	0	0	0	0	0	0	0	0
Tcn2	0	0	0	0	0	0	0	0	0	0	0	18.5652	4.30067	15.2752	0	0
Tgfbi	24.5395	18.1152	0	22.6387	20.7994	0	0	0	0	0	0	0	0	0	0	0
Thbs4	22.6387	24.5395	0	0	0	0	0	0	0	0	0	0	0	0	0	0
Timp1	0	0	0	0	0	0	0	0	0	0	0	18.8208	4.21723	4.30067	0	18.1152
Timp2	0	0	0	0	0	0	0	0	0	0	0	0	2.77371	0	0	0
Tnr	0	0	0	0	0	0	0	0	0	0	0	0	25.4749	25.7563	0	0
Txn	15.2752	0	0	0	0	0	0	0	0	0	0	0	0	0	0	0
Vcan	0	0	0	0	0	0	0	0	0	0	0	0	18.8208	18.8208	4.30067	0

## Sheet: Oligo_Normalized
Gene	Intensity.Oligo_6H_C1	Intensity.Oligo_6H_C2	Intensity.Oligo_6H_C3	Intensity.Oligo_6H_T1	Intensity.Oligo_6H_T2	Intensity.Oligo_6H_T3	Intensity.Oligo_48H_C1	Intensity.Oligo_48H_C2	Intensity.Oligo_48H_C3	Intensity.Oligo_48H_T1	Intensity.Oligo_48H_T2	Intensity.Oligo_48H_T3	Intensity.OL_5d_C1	Intensity.OL_5d_C2	Intensity.OL_5d_C3	Intensity.OL_5d_T1	Intensity.OL_5d_T2	Intensity.OL_5d_T3
Adamts4	0	0	0	0	0	0	14.444	17.8239	15.1271	0	0	0	15.1271	15.1271	15.1271	0	0	0
Apod	0	0	0	0	0	0	0	0	0	0	0	0	8.71448	10.0103	1.18769	0	0	0
App	23.5414	0	0	0	17.8239	19.8108	23.5414	18.1636	19.8108	19.8108	18.1636	14.444	19.8108	19.8108	25.6505	0	15.1271	13.019
Asah1	0	0	0	0	0	0	0	0	0	0	0	0	3.50591	3.64591	1.18354	8.62169	0	8.44914
Atrn	0	0	0	0	0	0	0	0	0	0	0	0	0	0	3.63725	0	0	0
B2m	0	0	0	0	0	0	0	0	0	14.444	15.1271	15.1271	0	0	0	18.1636	0	15.1271
Bcan	0	0	0	0	0	0	17.8239	0	15.3068	10.094	10.094	0	14.9205	15.3068	17.8239	0	0	0
C2	0	0	0	0	0	0	0	0	0	14.6728	15.3068	13.1515	0	0	0	23.5414	25.6505	23.5414
C3	0	0	0	0	0	0	0	0	0	0	0	0	0	0	0	8.27288	0	0
C4a	0	0	0	0	0	0	0	0	0	0	0	0	0	0	0	0	4.79693	0
Calr	0	0	0	0	0	0	0	0	0	0	0	0	0	0	0	0	8.71448	0
Ccl7	0	0	0	0	0	0	0	0	0	8.44914	0	0	0	0	0	0	14.6728	12.7778
Cd9	0	0	0	0	0	0	12.8869	0	0	0	0	0	0	0	0	0	0	0
Cfb	0	0	0	0	0	0	0	0	0	14.9205	12.8869	0	0	0	0	10.0103	13.1515	0
Col11a1	0	0	0	0	0	0	0	0	0	0	0	0	0	0	1.19121	0	0	0
Col11a2	0	0	0	0	0	0	0	0	0	0	0	0	0	0	8.27288	0	0	0
Cpe	0	0	0	0	0	0	0	0	0	0	14.6728	0	12.7778	8.62169	0	13.019	0	0
Cst3	0	0	23.5414	0	0	0	18.1636	0	23.5414	25.6505	16.528	25.6505	18.1636	18.1636	18.1636	19.8108	23.5414	16.528
Ctsb	0	0	0	0	0	0	0	0	0	0	0	0	3.56924	0	12.7778	0	0	0
Ctsl	0	0	0	0	0	0	16.528	0	18.1636	12.8869	0	12.8869	23.5414	23.5414	19.8108	0	0	8.71448
Cxcl9	0	0	0	0	0	0	0	0	0	15.3068	14.9205	18.1636	0	0	0	16.528	17.8239	18.1636
Dpp7	0	0	0	0	0	0	0	0	0	0	0	0	0	0	8.44914	0	0	0
Enpp2	0	0	0	0	0	0	15.3068	19.8108	0	23.5414	19.8108	16.528	17.8239	17.8239	14.9205	14.9205	16.528	17.8239
Fabp5	0	0	0	0	0	0	0	0	0	10.0103	10.0103	14.6728	3.64591	13.019	1.15588	25.6505	19.8108	25.6505
Gpc1	0	0	0	0	0	0	0	0	0	0	0	0	8.27288	0	8.71448	0	0	0
Gpi	0	0	0	0	0	0	0	0	0	0	0	0	0	0	0	10.094	12.8869	14.6728
Gsn	0	0	0	0	0	0	0	0	0	0	0	0	14.444	13.1515	14.444	0	0	0
Hmgb2	0	0	0	0	0	0	0	0	0	0	0	0	0	0	0	8.44914	0	0
Hnrnpa2b1	0	0	0	0	0	0	0	0	0	0	0	0	0	3.50591	3.64591	0	10.0103	0
Hsp90ab1	0	0	0	0	0	0	0	0	0	0	0	12.7778	0	4.79693	0	12.8869	14.444	14.444
Lgi3	0	0	0	0	0	0	14.9205	0	17.8239	8.27288	0	0	16.528	14.9205	14.6728	0	0	0
Masp1	0	0	0	0	0	0	0	0	0	0	0	0	8.44914	11.391	10.094	0	0	0
Nampt	0	0	0	0	0	0	0	0	0	0	0	0	0	0	0	0	12.7778	8.62169
Nid1	0	0	0	0	0	0	0	0	0	0	0	0	8.62169	3.63725	8.62169	0	0	0
Npc2	0	0	0	0	0	0	0	0	0	0	0	0	0	0	12.8869	0	0	0
Pcolce	0	0	0	0	0	0	0	0	0	17.8239	23.5414	19.8108	12.8869	8.44914	10.0103	17.8239	14.9205	15.3068
Plod3	0	0	0	0	0	0	0	0	0	0	0	0	2.35607	0	1.15387	0	0	0
Pnlip	0	0	0	25.6505	25.6505	23.5414	25.6505	25.6505	25.6505	18.1636	25.6505	23.5414	25.6505	25.6505	23.5414	8.71448	15.3068	14.9205
Ppia	0	0	0	0	23.5414	0	0	0	0	0	0	0	0	0	0	11.391	11.391	12.8869
Ptn	0	0	0	0	0	0	0	0	0	13.019	13.1515	0	13.1515	14.444	13.1515	0	0	0
Qsox1	0	0	0	0	0	0	0	0	0	0	0	0	0	0	2.35607	0	0	0
Scrg1	0	0	0	0	0	0	0	0	14.9205	0	13.019	0	4.79693	0	1.16992	0	0	0
Sdcbp	0	0	0	0	0	0	0	0	0	0	0	0	3.63725	3.56924	3.50591	0	0	0
Sema3d	0	0	0	0	0	0	13.1515	16.528	0	8.62169	0	0	10.094	12.8869	3.56924	0	0	8.27288
Serpine2	0	0	0	0	0	0	15.1271	0	14.444	16.528	14.444	15.3068	15.3068	16.528	15.3068	15.1271	13.019	11.391
Serping1	0	0	0	0	0	0	0	0	0	11.391	12.7778	17.8239	0	0	0	15.3068	18.1636	19.8108
Spon1	0	0	0	0	0	0	13.019	0	0	8.71448	0	0	11.391	12.7778	4.79693	13.1515	10.094	13.1515
Tcn2	0	0	0	0	0	0	12.7778	0	0	12.7778	0	11.391	13.019	8.71448	13.019	0	8.44914	0
Timp1	0	0	0	0	0	0	0	0	0	4.79693	0	0	0	8.27288	0	14.6728	8.62169	10.0103
Tnr	25.6505	25.6505	25.6505	23.5414	19.8108	25.6505	19.8108	23.5414	16.528	15.1271	17.8239	14.9205	14.6728	14.6728	16.528	12.7778	8.27288	10.094
Vcan	0	0	0	0	18.1636	0	14.6728	0	14.6728	13.1515	11.391	13.019	10.0103	10.094	11.391	14.444	0	0
